# Supplementary material for: Loss of TXNIP enhances peritoneal metastasis and can be abrogated by dual TORC1/2 inhibition
Source: Oncotarget. 2018 Nov 2;9(86):35676–86. doi: 10.18632/oncotarget.26281 (PMC6235015; doi:10.18632/oncotarget.26281)
Supplement: Supplementary file 2 [file oncotarget-09-35676-s002.xlsx]

## Sheet: GMM class membership
Supplementary Table 1: Results of an outlier analysis of temporal transcriptomic data during HEYA8 spheroid formation
HEYA8 Clustered by Transcriptomic Timecourse analysis using GMM
	C1	C2	C3	C4	C5	C6	C7	C8	C9
1	A1BG	AASS	AADAT	ABCC5	ABAT	AADACL1	AASDHPPT	ACAT2	ABTB1
2	A1CF	ABI1	ABCA2	ABCE1	ACVR2A	ABCC3	ABCB9	ALDH1A3	ACSL3
3	A26C3	ABL2	ABCA7	ABCF1	ADCY1	ABCC4	ABI2	AURKA	AGGF1
4	A2BP1	ACADVL	ABHD11	ABCF2	ADPRHL1	ACACA	ACAD8	BIRC5	AGRN
5	A3GALT2	ACLY	ABL1	ABHD12	ALDH1L2	ACN9	ACBD7	C10ORF47	AHNAK
6	AAA1	ACTG1	ABLIM1	ABHD2	ALDH3B1	ACOT9	ACPL2	C15ORF23	AK3L1
7	AAK1	ACVRL1	ABR	ACADM	ALG11	ACTL6A	ACSS2	CCNE2	AKAP12
8	AATK	ADAM10	ACCN2	ACOT11	ALG2	ACYP1	ADSSL1	CDC2	AKAP13
9	ABCA10	ADAMTSL1	ACOT2	ACP1	ALS2CL	ADK	AFAP1L2	CDCA7	AKR1A1
10	ABCA12	ADCY6	ACSL5	ACTB	AMACR	AFF3	AFF1	CENPA	ALDOA
11	ABCA5	ADD3	ADAM12	ACYP2	AMY2B	AGTPBP1	AKAP1	CENPE	ANKRD28
12	ABCA6	ADHFE1	ADAM15	ADAM17	ANGPTL4	AK2	AKIRIN1	CKS1B	ANTXR1
13	ABCA8	ADNP	ADARB1	ADAR	ANKRD16	AKR1C4	ALDH1B1	CTNNAL1	ANXA2
14	ABCA9	ADSS	ADORA1	ADD1	ANKRD17	AKT1	ALKBH1	CXCR4	APP
15	ABCB1	AES	ADRBK1	ADRM1	APBA2BP	ALDH3A2	ANKRD36	DLGAP5	ARAP3
16	ABCC1	AFTPH	AGAP3	AFMID	ARHGAP17	ALG10B	ANKZF1	ESM1	ARHGAP30
17	ABCC11	AGBL5	AGRP	AGPAT4	ARMC8	ALG8	AP3D1	F3	ARL6IP6
18	ABCC13	AGFG1	AK5	AGTRAP	ARSA	ANKRD32	APBB2	FAM111A	ARRDC3
19	ABCC6	AGPAT2	AKR7A3	AHCTF1	ARVP6125	ANKRD36B	APRT	FBXO5	ASAP1
20	ABCC9	AGXT2L2	AKT3	AIF1L	ASAH1	ANKRD9	ARF1	FDFT1	ASAP2
21	ABCD2	AHR	ALAD	AIFM1	ASB7	ANXA2P1	ARF4	FEN1	ATF4
22	ABCD4	AKR1D1	ALAS1	AJAP1	ASB8	AP1B1	ARFGAP1	FOXM1	ATM
23	ABCG1	AKTIP	ALB	ALG13	ASCC3	AP1S1	ARFIP1	GREM1	ATXN1
24	ABHD12B	ALDH6A1	ALDH5A1	ALG14	ASL	APIP	ARHGAP12	HMGB2	BBS2
25	ABHD13	ALDH7A1	ALDH8A1	ALG3	ATL1	APITD1	ARHGAP24	HMMR	BCL2L1
26	ACBD5	AMFR	ANAPC11	AMD1	ATN1	APPBP2	ARID4B	IL8	BCL6
27	ACCN1	AMZ2	ANGPT1	AMMECR1	B4GALT2	ARL6IP1	ARL5B	INSIG1	BEXL1
28	ACCN3	ANAPC1	ANGPT2	ANKRD10	BACE1	ATP2B4	ARL6IP4	KIAA0101	BIRC3
29	ACCN4	ANG	ANGPTL1	ANKRD11	BAG4	ATP2C1	ARPC4	KIF11	BLZF1
30	ACCSL	ANKRA2	ANK3	ANXA7	BAG5	ATP5G1	ASB6	MAD2L1	BNIP3L
31	ACE	ANKRD29	ANKFY1	AP1G1	BBS7	ATPBD4	ASNS	MCM10	C10ORF58
32	ACER1	ANXA11	ANKHD1	AP1S2	BCAS1	ATRIP	ASPSCR1	MCM3	C11ORF41
33	ACER2	AP3M1	ANKRD20A1	AP2S1	BCAS4	AXL	ASS1	MCM4	C14ORF153
34	ACHE	APAF1	ANP32C	APEX1	BEND3	BCHE	ATG4A	MELK	C14ORF173
35	ACOT1	APBB3	ANXA6	APTX	BLOC1S2	BCL2L12	ATG4B	MTSS1	C21ORF24
36	ACOT7	APH1A	AP1G2	AQR	BNIP1	BIVM	ATG4D	NAV2	C3ORF34
37	ACOX1	APLP2	AP2A1	ARL4A	BPTF	BRD8	ATMIN	NBPF20	C5ORF28
38	ACPT	APOBEC3G	AP2B1	ARMCX6	BRD4	BRI3BP	ATP1B1	NBPF8	C5ORF41
39	ACRV1	ARFGAP3	AP2M1	ARNTL	BRMS1L	BTG3	ATP5EP2	NEK2	C8ORF45
40	ACSL4	ARFGEF1	APOBEC3F	ARPC2	BTN2A2	BUB3	ATP5L	NFE2L3	C9ORF80
41	ACSL6	ARHGEF1	APOL3	ARPP19	BTN3A1	C10ORF78	ATP6V0B	NMT2	CACNA2D4
42	ACSM2B	ARID1A	ARHGAP11A	ARRB1	C10ORF76	C12ORF48	ATP6V0C	NOX4	CAPRIN1
43	ACSM3	ARL16	ARHGAP9	ARS2	C11ORF34	C14ORF143	ATP6V1H	NTNG1	CARS
44	ACSM5	ARL5A	ARHGEF11	ASB9	C11ORF58	C18ORF54	BACH2	NUF2	CAV1
45	ACTC1	ARMC10	ARID2	ASPH	C14ORF118	C18ORF55	BAIAP2	NUSAP1	CAV2
46	ACTR3B	ARMCX1	ARL17B	ATG3	C14ORF139	C21ORF45	BBS9	OIP5	CCBE1
47	ACVR1B	ARMCX3	ARNT	ATP1B3	C17ORF39	C2CD2	BCAP29	PAX8	CCNG1
48	ACVR2B	ARRDC2	ARSB	ATP2A2	C18ORF25	C3ORF14	BCL11A	PRIM1	CD46
49	ADAM19	ASB3	ASB11	ATP5A1	C19ORF28	C3ORF75	BCL7B	PTTG1	CD47
50	ADAM22	ASMTL	ASPHD1	ATP5F1	C19ORF29	C9ORF140	BCL7C	RBPJ	CD68
51	ADAM28	ASTN2	ATF6B	ATP5H	C1ORF151	CASP1	BCLAF1	RFC4	CDC14B
52	ADAM32	ATAD1	ATP1A1	ATP5J	C21ORF59	CCDC15	BICD1	RPL39L	CDCP1
53	ADAM33	ATG10	ATP2A3	ATP5J2	C21ORF91	CCDC34	BIN1	SC4MOL	CDKN1B
54	ADAM3A	ATG12	ATP2B1	ATP6V0E1	C22ORF30	CCDC5	BRD7	SMC4	CETN3
55	ADAM5	ATG16L1	ATP7B	ATP6V1C1	C3ORF17	CCDC56	BRD9	SQLE	CHN1
56	ADAM6	ATG4C	ATP8B2	ATP6V1E1	C3ORF23	CCNE1	BRMS1	TGFA	CLCN6
57	ADAMDEC1	ATG9A	BACH1	ATPAF1	C4ORF16	CD44	BRPF1	TM4SF18	CLIC4
58	ADAMTS13	ATP11B	BAD	ATXN3	C5ORF36	CD59	BRWD1	TNC	CLK1
59	ADAMTS14	ATP11C	BCL2	AUP1	C7ORF11	CDC25A	BSG	TNFRSF6B	CMTM7
60	ADAMTS18	ATP5D	BCOR	AZI1	C8ORF30A	CDC25B	BTF3	UBE2C	COLEC12
61	ADAMTS2	ATP5I	BEND4	B3GALNT1	C9ORF70	CDC25C	BTF3L4	UHRF1	CRBN
62	ADAMTS20	ATP5S	BIRC7	BANF1	CAB39L	CDCA4	BTN2A1	ADM	CROP
63	ADAMTS7	ATP6V0A4	BMP2K	BANP	CABYR	CDK2	C10ORF32	AHNAK2	CSNK1E
64	ADAMTSL4	ATPIF1	BMP4	BAT1	CACHD1	CENPI	C11ORF1	ANLN	CTGF
65	ADD2	ATRN	BMPR1A	BAZ1A	CALB2	CENPM	C11ORF61	APOBEC3B	CTHRC1
66	ADH4	AVL9	BPGM	BAZ1B	CAMK2G	CEP192	C12ORF43	ARHGAP22	CUL4B
67	ADIPOR1	AXIN1	BTN3A2	BCCIP	CAMKK2	CEP78	C14ORF102	ARHGDIB	CYTH3
68	ADORA3	AZIN1	C10ORF59	BEND6	CAPN7	CKAP2	C14ORF129	ASF1B	DBNDD1
69	ADRA1A	B2M	C10ORF61	BICD2	CASP7	CKAP5	C14ORF19	ASPM	DCLK1
70	ADRA2C	B4GALT4	C11ORF17	BID	CCDC132	CKLF	C14ORF45	ATAD2	DHCR7
71	AFAP1	BACE2	C14ORF105	BIRC2	CCDC135	CKS2	C15ORF57	AURKB	DHPS
72	AFARP1	BAT2	C14ORF43	BMS1	CCDC46	CLGN	C17ORF81	BHLHB2	DIAPH2
73	AFG3L1	BAT3	C14ORF65	BNC1	CCDC50	COL17A1	C17ORF95	BNIP3	DKK1
74	AGAP1	BAX	C15ORF44	BOLA2	CCNT2	CPVL	C19ORF12	BUB1	DKK3
75	AGBL1	BCKDHB	C17ORF101	BOLA3	CD276	CSE1L	C1ORF107	C10ORF10	DLC1
76	AGER	BCL10	C1ORF104	BRCA1	CDIPT	CSTF3	C1ORF124	C13ORF15	DMC1
77	AGFG2	BEND7	C1ORF116	BRD7P2	CHTF8	CTSB	C1ORF156	C13ORF3	DSG2
78	AGL	BEX1	C1ORF146	BRIX1	CLN8	CTTN	C21ORF33	C13ORF34	DUSP6
79	AGPAT1	BMF	C1ORF210	BRP44L	CNOT1	CXXC5	C21ORF51	C14ORF106	DUXAP3
80	AGPAT3	BMPR2	C1ORF86	BTBD1	CNOT4	DAG1	C21ORF57	C16ORF75	EFNA1
81	AGR2	BRE	C1ORF88	BTBD7	COL12A1	DCBLD2	C21ORF66	C17ORF53	EID2B
82	AGR3	BRWD2	C1QTNF1	C11ORF73	COPS8	DCK	C2ORF25	C1ORF112	ELOVL6
83	AGTR1	BTBD3	C20ORF132	C12ORF11	COX11P	DCTPP1	C2ORF56	C21ORF7	ENSA
84	AGXT2L1	C10ORF75	C20ORF30	C12ORF30	CPNE8	DCUN1D5	C3ORF38	C6ORF173	ETV4
85	AIF1	C11ORF54	C21ORF58	C12ORF60	CRHR1	DDX39	C3ORF64	C9ORF119	FAM129B
86	AIM1L	C12ORF35	C3	C13ORF23	CSHL1	DENND1A	C6ORF211	CCNA2	FAM20C
87	AIM2	C12ORF76	C5ORF42	C14ORF109	CSNK2A1	DEPDC1	C6ORF48	CCNB1	FAM24B
88	AIPL1	C14ORF138	C6ORF106	C14ORF135	CSNK2A1P	DEPDC1B	C7ORF58	CCNB2	FAM3C
89	AIRE	C14ORF167	C6ORF162	C14ORF149	CSTF1	DIAPH3	C7ORF70	CCNF	FAM60A
90	AKAP11	C14ORF37	C6ORF170	C16ORF53	CTDP1	DLEU1	C8ORF33	CD55	FBXO32
91	AKAP14	C15ORF63	C6ORF225	C17ORF42	CTR9	DLEU2	C9ORF41	CDC20	FER1L3
92	AKAP2	C16ORF13	C6ORF59	C17ORF97	CTU2	DOCK7	C9ORF6	CDC45L	FILIP1L
93	AKAP4	C16ORF35	C7ORF28B	C19ORF2	CTXN3	DONSON	CA2	CDCA1	FKTN
94	AKAP7	C17ORF58	C8ORF47	C19ORF43	CWC22	DPAGT1	CASP8	CDCA3	FLJ42986
95	AKAP9	C17ORF68	C9ORF23	C19ORF48	CYP2U1	DUT	CBLL1	CDCA5	FLJ46309
96	AKR1C2	C17ORF90	CABP2	C19ORF60	DALRD3	EEF1E1	CCDC101	CDCA8	FN1
97	AKR1CL1	C18ORF10	CADPS2	C19ORF62	DEAF1	EPB41L2	CCDC117	CDH5	FNDC3B
98	ALAS2	C19ORF31	CALML4	C20ORF24	DENND2C	ERCC6L	CCDC16	CDKN3	FNTA
99	ALDH1A1	C19ORF6	CALN1	C20ORF7	DEPDC7	EXO1	CCDC41	CDT1	FRMD6
100	ALDH1A2	C1GALT1C1	CAMK1D	C3ORF26	DGCR14	EXOSC10	CCDC91	CENPF	FUT8
101	ALDH3B2	C1ORF25	CAMK2D	C3ORF37	DHODH	EXOSC9	CCNL2	CENPK	GAD1
102	ALDH4A1	C1ORF43	CAPS	C3ORF70	DHRS2	FAF1	CCNYL1	CENTG2	GOLGA8B
103	ALG1L	C1ORF63	CAPS2	C4ORF32	DMAP1	FAM54A	CCS	CEP55	GPR162
104	ALLC	C1ORF97	CAPZA1	C5ORF25	DMPK	FAM72D	CCT6A	CHAF1B	GRK5
105	ALOX12P2	C20ORF199	CARD14	C5ORF34	DNAJB12	FANCL	CD58	CKAP2L	GSDMB
106	ALOX15	C21ORF70	CASP4	C5ORF44	DNAJC21	FAR2	CD99L2	CLDN1	HAGH
107	ALOX15B	C2ORF28	CASP6	C6ORF167	DNAJC6	FBXL10	CDAN1	CSF2	HBP1
108	ALOX5	C4ORF34	CASP9	C6ORF62	DPP8	FEZ2	CDC2L5	CXCL1	HCFC1R1
109	ALX3	C4ORF41	CAST	C6ORF66	DSP	FHL2	CDC42EP1	CXCL2	HK2
110	AMAC1L2	C5ORF51	CBFA2T2	C9ORF116	DUSP10	FKBP3	CDC42SE1	CYR61	HNRPDL
111	AMBN	C6ORF108	CBX2	CA12	DUX4	FKSG30	CDKL3	DDIT4	HSD11B1
112	AMPD2	C7ORF55	CBY1	CACYBP	EBAG9	FMNL2	CENTB2	DHRS3	HSD17B11
113	AMPD3	C8ORF37	CCDC144A	CANX	EFNA4	FTHL11	CES2	DNMT1	HSPA6
114	AMPH	C9ORF85	CCM2	CASC5	EIF2C3	FTHL12	CGGBP1	DSCC1	ICA1
115	AMY1A	CALD1	CCNY	CASP2	EIF5	FTHL2	CHCHD7	DTL	IDH1
116	AMY1B	CAPNS1	CCNYL2	CBL	EIF5A2	FTHL7	CHD2	DUSP1	IL32
117	AMY2A	CAPRIN2	CD302	CBX3	ENTPD3	FTHL8	CHMP2A	E2F2	IRF2BP2
118	ANAPC2	CAPZB	CD97	CCDC18	EPB41L5	GGH	CICE	ECT2	ITGA6
119	ANGPTL3	CASC4	CDC2L1	CCDC28B	ERAP1	GOLPH4	CLIP2	ENO2	JMJD1C
120	ANK1	CASP3	CDC42BPA	CCDC80	FAM126A	GPR56	CLN3	EPHB1	KCTD3
121	ANK2	CAT	CDC42SE2	CCT3	FAM126B	GTF2IP1	CLTA	EVI1	KLF6
122	ANKAR	CATSPER2	CDH24	CCT7	FAM160B1	H3F3A	CMAS	FAM83D	KLHL12
123	ANKH	CBFB	CDK10	CD82	FAM189B	HAT1	CNIH	FANCG	KRT80
124	ANKMY1	CCBL2	CDKN2C	CD83	FAM19A3	HAUS8	CNOT7	FANCI	LAMA4
125	ANKRD13D	CCDC104	CDYL	CDC16	FAM21C	HELLS	COL4A3BP	G0S2	LAMB1
126	ANKRD18A	CCDC25	CEPT1	CDK5RAP1	FAM48A	HIGD1A	COMMD10	GBP2	LAMC2
127	ANKRD18B	CCDC90B	CFL2	CDK5RAP2	FBXO10	HIST1H2BK	COMMD6	GFOD1	LANCL1
128	ANKRD20A3	CCL5	CGI-96	CECR5	FBXO46	HLTF	COMMD8	GINS2	LBH
129	ANKRD20B	CCNB1IP1	CHD3	CENPH	FBXW7	HMBS	COMT	GPSM2	LDHA
130	ANKRD22	CCNC	CHPT1	CENPO	FBXW8	HMGB1	CPEB2	H1F0	LETMD1
131	ANKRD23	CCNDBP1	CLCNKA	CERK	FCGR3B	HMGB1L1	CSNK1A1	HIST1H4C	LMO4
132	ANKRD24	CCNG2	CLDN14	CGB1	FGFR1	HMGN1	CSRNP2	HJURP	LPAR1
133	ANKRD30A	CCNH	CLDN15	CGB5	FIP1L1	HNRNPA1	CXORF40A	HMGCS1	LRP5
134	ANKRD35	CCNL1	CLEC4A	CHMP6	FKBP2	HNRNPA2B1	CXORF40B	HNRNPA3	LTB
135	ANKRD41	CCPG1	CLMN	CHORDC1	FLCN	HNRNPD	CYP4B1	HS.10862	MAGED1
136	ANKRD44	CCT6P1	CMTM4	CIAO1	FOXL2	HNRNPR	DDX19A	HS.190748	MAP4K4
137	ANKRD5	CD151	CNPY3	CLCC1	FOXP4	HNRPH3	DDX47	HS.202577	MAPK3
138	ANKRD6	CD40	COL19A1	CLCN3	G3BP2	HNRPM	DEDD	HS.370359	MAPK8IP3
139	ANKRD7	CD69	COL1A2	CLTB	GABRE	HNRPUL2	DEF8	HS.579631	MBNL1
140	ANKS1B	CDC2L2	COPE	CLUAP1	GALNT1	HPRT1	DEGS1	IER3	MBNL2
141	ANO7	CDC42	CPEB1	CNNM3	GALR1	ID1	DEPDC6	IGF2BP3	MCART1
142	ANO9	CDK5R1	CPSF3L	CNRIP1	GCH1	IL7R	DET1	IL1A	MGLL
143	ANXA13	CDK5RAP3	CPT1B	COL18A1	GEMIN8	ILF3	DHDDS	IL1B	MT1E
144	ANXA8	CDKN1A	CRAT	COL6A2	GMEB1	INCENP	DHX30	KIF14	MTHFD2
145	AOC2	CDKN2AIPNL	CRISPLD1	COL6A3	GNPTAB	ITFG1	DHX34	KIF15	MYADM
146	AP1GBP1	CDKN2D	CRYBA2	COMMD4	GP6	IVNS1ABP	DHX36	KIF20A	MYLK
147	APBA1	CDV3	CSAD	COMMD5	GPR161	KCTD12	DIP2B	KIF20B	NAMPT
148	APBB1	CENTD2	CSAG1	COQ6	GSTA1	KIAA1524	DNAJB4	KIF22	NCALD
149	APLF	CEP152	CSH2	CPSF4	GSTO1	KIAA1618	DNAJB6	KIF2C	NCKIPSD
150	APLP1	CEP170	CSMD3	CRK	GTPBP3	KIAA1712	DPM1	KIF4A	NCOR2
151	APOBEC3D	CHD4	CSRP2BP	CRLF3	GUCY1A3	KIF18A	DSTYK	KIFC1	NFKBIZ
152	APOL1	CHD6	CTBP2	CRTAP	HAO1	KIF23	DYRK1A	KNTC1	NLRP8
153	APOL2	CHEK2	CTNND1	CSPP1	HDAC9	KLC1	DYRK3	LDLR	NUAK1
154	APOL4	CHKB	CTNS	CTBP1	HES2	KLHL5	E2F6	LEPREL1	NUCKS1
155	AQP1	CHM	CXORF18	CTDSPL2	HINT3	KPNA2	ECE2	LIMCH1	NUMA1
156	AQP4	CHMP5	CYB5R2	CTSC	HLA-DRA	KRCC1	ECHDC1	LMNB1	OSBPL5
157	AQP6	CHRNA5	CYB5RL	CUGBP1	HLA-DRB4	LRBA	EEF1B2	LOXL4	OSCAR
158	AQP7P2	CISD1	CYFIP2	CUL4A	HNRNPA1L2	LRP8	EGFR	LPP	P4HA1
159	AR	CLDND1	CYP2A13	CYB561	HSP90AB4P	LRRC20	EGLN2	MAMDC2	PDGFB
160	ARAP2	CLK2	DBT	CYB561D1	HSPCAL3	LRRFIP2	EI24	2017-03-04	PDIA3P
161	ARGFXP2	CLK3	DCAF15	CYB5A	IFT52	LSM3	EIF3B	MCM2	PDPN
162	ARHGAP23	CLYBL	DCLRE1C	CYCSL1	IKBKAP	LSM5	EIF3M	MCM5	PGAM1
163	ARHGAP25	CMPK1	DCTN1	CYP20A1	IL15	LYPLA1	EIF4G2	MCM6	PGAM4
164	ARHGAP28	CMTM3	DCTN3	CYTSA	IL17RD	MAPKAP1	ELF2	MET	PGK1
165	ARHGAP6	CNBP	DDB1	DAZAP1	IL6R	MASTL	ELMO2	MGC16121	PHF11
166	ARHGAP8	CNN2	DDO	DBNL	INPP5A	MCM7	EML1	MLPH	PHF3
167	ARHGDIG	CNOT8	DDR1	DBR1	IQCB1	MCM8	ENTPD6	MYH10	PHLDA1
168	ARHGEF10L	COASY	DDX42	DCUN1D4	JUB	ME2	ERCC1	NCAPD2	PLAC8
169	ARHGEF4	COBRA1	DDX59	DDR2	KCMF1	MED24	ERCC8	NCAPG	PLCB4
170	ARHGEF7	COG3	DFFB	DDRGK1	KCNK6	MGC39900	ERGIC3	NDC80	PLOD2
171	ARID1B	COG5	DFNB59	DDX3X	KCNMA1	MGC40489	ERN1	NFIB	PPAP2B
172	ARID4A	COL13A1	DGKH	DEM1	KCTD2	MGST1	ERP29	NPC1	PTPRF
173	ARID5A	COL4A5	DICER1	DENR	KIAA1160	MND1	ETNK1	ODZ4	PTPRR
174	ARL13B	COPS2	DIP2A	DFFA	KIAA1967	MNS1	EWSR1	PAQR4	QPCT
175	ARL15	CORO1B	DKFZP434I1020	DGCR6	KIF5C	MPRIP	EXOSC1	PBK	RAG1AP1
176	ARL6	CORO2A	DKK2	DHFRL1	KLC2	MRPL42	FAM102A	PDGFC	RALGDS
177	ARMC2	COX15	DLGAP4	DHRS11	KLF11	MRPL52	FAM103A1	PFKFB4	RGS10
178	ARPP-21	CPNE1	DLX4	DHRS4	KLHL11	MYO1B	FAM108B1	PIGV	RHBDF2
179	ARRB2	CPSF2	DMRT2	DHX15	LAMP3	NASP	FAM122A	PLAU	ROD1
180	ARRDC4	CREBBP	DPH2	DHX29	LAT	NBL1	FAM133B	PLK1	RRAS2
181	ARSD	CRSP9	DPY30	DHX37	LCMT1	NEIL3	FAM134A	PLK4	RRM2B
182	ART5	CRY1	DTNA	DHX9	LGALS8	NET1	FAM164C	POLA2	S100A10
183	ARTN	CRYZL1	DTNBP1	DIABLO	LGSN	NQO1	FAM35A	POLE2	S100A4
184	ASAH2	CS	DUSP27	DLX1	LIG4	NR1D2	FAM53B	POLQ	SASH1
185	ASAH2B	CSDE1	ECM1	DNA2	LIN7C	NR2F2	FAM63A	PPP1R13L	SCAMP1
186	ASB17	CSF2RA	EDARADD	DPH3	LINS1	NRP1	FAM69A	PRC1	SEC14L1
187	ASB4	CSF3	EEF1A1	DPM2	LIPC	NSBP1	FAM86B1	PRDM8	SEMA4B
188	ASB5	CSNK1D	EFCAB5	DPP3	LIPT1	NUDCD2	FAS	PRICKLE1	SERPINB7
189	ASCL5	CSNK1G3	EGFL7	DPP7	LONP2	NUDT1	FAT1	PRR11	SGK1
190	ASGR2	CTBS	EIF3L	DUSP11	LRRC8E	NUDT2	FBXO28	PTPRK	SH3RF3
191	ASTN1	CTDSP1	EIF4H	DZIP1	LUM	NUDT21	FBXO30	PTTG3P	SIPA1
192	ASZ1	CTNNA1	ENAH	ECD	MAGEA6	NUP155	FECH	RAD51AP1	SKAP2
193	ATE1	CTNNBIP1	EPHA8	ECGF1	MAGED2	NUP35	FKRP	RASD1	SLAIN1
194	ATF3	CTSL1	ERBB2	EDF1	MAML1	NUP43	FLJ45032	RASSF7	SLC15A4
195	ATOH7	CUTA	ERCC4	EED	MAPK7	PAICS	FNIP1	RRM1	SLC38A1
196	ATP10A	CXCR7	ERLIN2	EFCAB7	2017-03-05	PARP2	FOXD4	RRM2	SLC44A1
197	ATP11A	CYB5R3	ERMAP	EIF2AK1	2017-03-08	PECI	FOXD4L1	SFRP1	SLC4A7
198	ATP13A3	CYBRD1	EVI2A	EIF2B4	MATK	PER2	FTSJ2	SHRM	SMARCA1
199	ATP1A4	CYFIP1	EXOC2	EIF4A1	MBD1	PFN1	FXN	SHROOM3	SMS
200	ATP2A1	DAAM1	EXOG	EIF4G1	MCOLN3	PFN2	FYN	SLC16A6	SNCA
201	ATP2B2	DAB2	F2R	EIF6	MCTP1	PHF19	FZD1	SLC25A10	SNRNP70
202	ATP2B3	DACT1	F7	EPHB2	MGC87895	PIGC	FZD7	SLC2A3	SOD2
203	ATP4B	DAPP1	FAHD2A	ERI2	MICALL2	PIR	GAS1	SLCO4A1	STAT1
204	ATP5G2	DBI	FAM127C	ERI3	MKNK1	PKIA	GCDH	SNF8	STX16
205	ATP6V1C2	DBN1	FAM134B	ERICH1	MLL5	PKM2	GCLC	SNORD3A	SUNC1
206	ATP6V1G2	DBNDD2	FAM160B2	ETF1	MMGT1	PLD6	GCLM	SNORD3C	TCTEX1D2
207	ATP6V1G3	DCAF6	FAM177A1	ETFB	MOCS1	POLR1D	GDAP1	SNORD3D	TFPI
208	ATP9A	DCTN6	FAM40B	EXOC7	MORF4L1	POLR3G	GEM	SNRPA1	TIAF1
209	ATPGD1	DCUN1D1	FAM49B	EXOSC3	MRPL4	POTEF	GFM2	SPC24	TICAM1
210	ATR	DDHD2	FAM71E2	EXT2	MRPL44	PPIC	GJA3	STAMBPL1	TMEM17
211	ATRX	DDX17	FANCA	EXTL2	MRVI1	PPM1G	GLB1	STC1	TMEM44
212	ATXN10	DDX19B	FARP1	EYA4	MSL3	PPP2R5C	GMPPB	STK39	TMEM45A
213	ATXN1L	DDX31	FASTK	EZH2	MTERF	PRDX3	GNA12	TACC3	TNFRSF4
214	ATXN2L	DDX51	FBLIM1	FABP5	MTO1	PRIM2A	GOLM1	TBC1D2	TPM2
215	AURKC	DDX52	FBXO18	FABP5L2	MYNN	PRKDC	GPER	TIMELESS	TRPT1
216	AVP	DENND4C	FBXO3	FAHD1	MYOC	PRPS2	GPNMB	TIPARP	TSC22D1
217	B3GALT3	DENND5A	FDXR	FAM10A7	N4BP1	PSIP1	GPR177	TK1	VPS13A
218	B3GALT5	DGUOK	FGF1	FAM119A	NACA	PSMC3IP	GPR89C	TMEM106C	WSB1
219	B3GAT1	DHX40	FGF12	FAM119B	NAT1	PSMD10	GRB10	TMEM71	XPNPEP3
220	BAALC	DIAPH1	FGF5	FAM86A	NBN	PSMG1	GRB2	TNF	XRN1
221	BAGE4	DIDO1	FGFR3	FAM96A	NBPF11	PSMG4	GTF2H1	TNS3	YOD1
222	BAI1	DIXDC1	FKBP14	FANCB	NDRG4	PSRC1	GTF2IRD1	TOP2A	ZMYND8
223	BASE	DMTF1	FLJ20444	FANCD2	NDUFA10	PTGFRN	HBXIP	TPX2	ZNF14
224	BBS5	DNAJB14	FLJ22531	FASTKD3	NDUFAF3	PTK2	HCCS	TRIP13	AARS
225	BCAM	DNAJB2	FLJ30428	FBXL18	NHEDC2	PTPLAD1	HERPUD2	TROAP	ABCB7
226	BCAN	DNAJC10	FLJ31306	FBXL6	NKAP	RACGAP1	HIF1A	TSPAN5	ABHD8
227	BCAS2	DNAJC4	FLJ35776	FBXO11	NKIRAS2	RAD21	HNRPUL1	TTK	ACAD11
228	BCL11B	DNM1L	FLJ45445	FBXO22	NOC4L	RAD51C	HRB	TXNIP	ACSL1
229	BCL2L11	DNM2	FMNL3	FBXO43	NOTCH2	RAD54B	HSCB	UBE2T	ACTA2
230	BCL2L14	DOPEY2	FOXK2	FEZ1	NOX1	RALY	HSPA13	WDR51A	ACTR2
231	BCL2L15	DPH5	FOXP1	FGF2	OPA3	RAN	HSPA8	ZBTB20	ADAM8
232	BCL7A	DPM3	FRMD5	FIBP	OR8J3	RANBP1	ID2	ZNF395	ADCK2
233	BCR	DSC2	FTSJ1	FIGNL1	OSBPL6	RFC1	IFI6	NA	AEBP1
234	BDH1	DSTN	FUT10	FLAD1	OSCP1	RFC3	IFNAR2	NA	AGPAT5
235	BDNF	DTWD1	GALNT10	FLJ20674	OVOL1	RFC5	IFRD1	NA	AHSA2
236	BEAN	DTWD2	GALNTL1	FOXRED2	PANK1	RFX5	IGFBP5	NA	AK3
237	BEYLA	DUSP22	GARNL4	FTHL16	PARG	RGMB	IKBIP	NA	ALCAM
238	BHMT2	DUSP4	GAS2L2	FTL	PARP10	RMI1	IL4I1	NA	ALOX5AP
239	BMP1	DYNLRB1	GCSH	FUBP3	PCDHA2	RN7SK	IL6ST	NA	ALPK2
240	BMPER	DYNLT3	GDPD3	FUCA2	PCDHA9	RPA1	ILK	NA	ALPP
241	BMX	DYRK2	GEN1	G3BP1	PCDHGA10	RPL8	ILKAP	NA	ANGPTL2
242	BNIPL	EEF1D	GIYD1	G6PD	PCDHGA5	RSU1	ILVBL	NA	ANKRD37
243	BOAT	EFTUD1	GLT8D1	GABPA	PCDHGC3	RUVBL1	ING2	NA	ANPEP
244	BOLL	ENO3	GNAS	GABPB1	PCK2	S100A13	INTS4	NA	ANXA2P3
245	BPY2	ERBB2IP	GNAT3	GABPB2	PCOTH	SACS	INTU	NA	ANXA3
246	BRDT	ERGIC1	GNB5	GAMT	PDGFA	SEPHS1	IP6K2	NA	ARHGAP19
247	BRF1	ESD	GOLGA7B	GAPDH	PDLIM3	SF3B1	IQCK	NA	ARHGEF17
248	BRUNOL4	ETS1	GOLGA8E	GAR1	PHC2	SGOL1	IRF7	NA	ATG7
249	BTBD11	ETV5	GON4L	GART	PHF20L1	SGOL2	ISCA1	NA	ATP6V1A
250	BTBD8	EVC	GOSR2	GBA	PKIB	SH3KBP1	ISCA1L	NA	B3GNTL1
251	BTLA	EXOC1	GPBP1L1	GCNT1	PLAGL1	SIGMAR1	ISCU	NA	BAIAP2L1
252	BTNL3	EXOC4	GPR110	GGA3	PLEKHG1	SIVA	ITGB2	NA	BAZ2B
253	BTNL8	F11R	GPR34	GGCT	POLR1B	SIVA1	JMY	NA	BBX
254	BTRC	F2RL1	GPR81	GIPC1	PPID	SKA2	JRK	NA	BCKDHA
255	BVES	FAM10A4	GRIK1	GK	PPM1A	SKP2	KCNG1	NA	BCL3
256	BZW1	FAM110A	GRIP1	GLE1	PPM1K	SLBP	KCTD5	NA	BEX4
257	C10ORF129	FAM115A	GRIPAP1	GLMN	PPP2R2D	SLC29A1	KCTD6	NA	BMP2
258	C10ORF141	FAM117B	GSTCD	GLRX2	PPP2R5D	SLFN11	KEAP1	NA	BMS1P5
259	C10ORF37	FAM127B	GSTM1	GMPPA	PRAMEF7	SMC2	KIAA1147	NA	BNC2
260	C10ORF4	FAM156A	GSTT2	GNL3	PRPF40A	SMC3	KIAA1267	NA	BTG1
261	C10ORF53	FAM164A	GTDC1	GNL3L	PRR3	SOCS2	KIAA2010	NA	C10ORF116
262	C10ORF72	FAM174A	GTF2A1L	GNPDA2	PSG2	SPC25	KIAA2026	NA	C14ORF132
263	C10ORF85	FAM176A	GTF2I	GOLGA7	PTGFR	SPP1	KIF1B	NA	C14ORF85
264	C10ORF91	FAM18B	GUCA1B	GPAM	PTGS2	SPTBN1	KITLG	NA	C14ORF93
265	C10ORF93	FAM39DP	H6PD	GPATCH4	PTPDC1	SRGN	KLF10	NA	C17ORF49
266	C11ORF36	FAM73A	HARBI1	GPD2	PWWP2B	STAG1	KLHL29	NA	C17ORF61
267	C11ORF44	FBLN1	HBA2	GPHN	PYCR1	STMN1	KRIT1	NA	C18ORF56
268	C11ORF47	FBXL3	HCG4	GPN3	RABEP2	SUCLA2	KTELC1	NA	C19ORF54
269	C11ORF49	FBXL5	HCST	GPR19	RABGEF1	SULF2	LARP4	NA	C1ORF106
270	C11ORF55	FBXO21	HDAC5	GPRASP2	RAD17	TAF1B	LASS2	NA	C1ORF133
271	C11ORF63	FBXO38	HECTD2	GPS1	RAET1G	TBC1D9B	LEMD3	NA	C1ORF198
272	C11ORF70	FBXO4	HGD	GSR	RBBP8	TBCD	LEO1	NA	C20ORF100
273	C11ORF76	FBXO7	HLA-C	GTF3C2	RBM46	TCEAL3	LGMN	NA	C20ORF127
274	C11ORF85	FER1L4	HM13	GTF3C6	RETNLB	TCF12	LIMS1	NA	C21ORF55
275	C12ORF33	FGFRL1	HMGA1	HAGHL	RFXANK	TDP1	LPHN1	NA	C2ORF69
276	C12ORF40	FGGY	HMGXB4	HEATR2	RHOJ	TFAP2C	LRRC23	NA	C2ORF82
277	C12ORF50	FKBP1A	HOOK3	HEATR3	RNASEL	TFDP1	MAD2L1BP	NA	C5ORF13
278	C12ORF64	FKBP9L	HOXA4	HIATL1	RNF128	TGFBR2	MAFG	NA	C5ORF53
279	C13ORF18	FLJ22184	HOXB6	HIP2	RNF34	THOC3	MAK10	NA	C6ORF111
280	C13ORF26	FLJ36131	HPCAL1	HNRNPAB	RNF6	THOC4	MAN1A2	NA	C6ORF141
281	C14ORF144	FLJ40504	HRG	HNRNPM	ROBO1	TJP2	MAP2K4	NA	C7ORF44
282	C14ORF166B	FLJ40722	HSD11B1L	HNRPH1	RPGR	TMEM19	MAP3K2	NA	C7ORF68
283	C14ORF39	FNBP1L	ICK	HNRPK	RPL23AP13	TMEM194A	MAP3K4	NA	C8ORF13
284	C14ORF53	FNDC3A	IDH3G	HOMER2	RPL3	TMEM218	MAP3K7	NA	C8ORF83
285	C14ORF73	FOXK1	IFT122	HOXA2	RPL32P3	TMEM97	MAPKAPK2	NA	C9ORF127
286	C14ORF78	FOXO3	IFT80	HPS5	RPL36AL	TMEM98	MAPKAPK5	NA	C9ORF89
287	C15ORF21	FST	IFT81	HRAS	RPL6	TRIM55	MARS2	NA	C9ORF95
288	C15ORF43	FVT1	IGFBP1	HRSP12	RPLP1	TRIOBP	MATN2	NA	CACNB3
289	C15ORF48	FXR1	IKZF2	HS6ST2	RPS14	TRMT5	MBLAC2	NA	CAMK2N1
290	C16ORF11	FXYD5	IL10RB	HSP90AA1	RPS15	TRPM2	MBOAT2	NA	CARD10
291	C16ORF38	FYTTD1	IL16	HSPA4	RPS17	TUBA1A	MCAT	NA	CARHSP1
292	C16ORF50	GAA	IL24	HSPBP1	RUFY1	TUBA1C	MDM1	NA	CATSPER1
293	C16ORF90	GABARAPL2	IL2RA	HSPC157	SCML1	TUBA3D	MED31	NA	CBLB
294	C17ORF41	GADD45A	IMPACT	HSPD1	SCYL3	TUBB	METTL2A	NA	CBS
295	C17ORF47	GALK2	IMPDH1	HSPE1	SEC31B	TUBB6	MFSD8	NA	CBX7
296	C17ORF51	GALT	INF2	HYOU1	SEMA5A	TUBG1	MGA	NA	CCBL1
297	C17ORF54	GAS6	INSC	ICMT	SENP2	TXNRD1	MGAT2	NA	CCDC125
298	C17ORF87	GBP1	INVS	IFT88	2017-09-05	UBR7	MGAT4B	NA	CCDC14
299	C17ORF88	GCC2	IRF2	IGFBP3	SERF1A	UCHL5IP	MGC10997	NA	CCDC28A
300	C18ORF2	GDPD1	ISM1	IGSF3	SERTAD3	USP1	MGC3196	NA	CCDC71
301	C18ORF51	GFPT1	ITGAX	INO80	SETD4	USP13	MIB2	NA	CCL20
302	C19ORF20	GGPS1	ITSN1	IP6K1	SFRS12	USP48	MID1IP1	NA	CD9
303	C19ORF36	GIT2	JAG2	IRAK1BP1	SHANK2	VAMP4	MINA	NA	CDA
304	C19ORF57	GJC1	JMJD2B	ISY1	SIRT2	VPS25	MKNK2	NA	CDC2L6
305	C19ORF63	GMCL1	KAT5	ITGB1BP1	SKIL	ZAK	MLKL	NA	CDC42EP3
306	C1D	GMPR2	KBTBD4	ITPA	SLC25A14	ZFP106	MN1	NA	CDC42EP5
307	C1ORF103	GNA13	KBTBD7	JMJD8	SLC25A26	ZNF280D	MPPE1	NA	CDCA7L
308	C1ORF117	GNB4	KCNH6	KBTBD6	SLC25A29	ZNF544	MRFAP1L1	NA	CDH2
309	C1ORF125	GNG10	KCNIP3	KBTBD9	SLC25A43	ZWILCH	MRPL27	NA	CDH4
310	C1ORF141	GPBP1	KIAA0251	KIAA1715	SLC27A6	ZWINT	MRPL30	NA	CEBPD
311	C1ORF152	GPR1	KIAA0514	KIAA1737	SLC30A6	AATF	MRPL45	NA	CELSR3
312	C1ORF170	GPX1	KIAA0527	KIF24	SLC37A3	ABCB10	MRPS12	NA	CFLAR
313	C1ORF183	GPX4	KIAA0895L	KIF3B	SLC45A4	ABHD10	MTRF1L	NA	CHES1
314	C1ORF187	GRINA	KIAA0947	KLHL8	SLC9A4	ABHD7	MTRR	NA	CITED2
315	C1ORF194	GRN	KIAA1143	KRAS	SLCO1C1	ACAT1	MUTED	NA	CITED4
316	C1ORF200	GSN	KIAA1407	L3MBTL2	SMARCA5	ACER3	MYL5	NA	CKB
317	C1ORF213	GTPBP8	KIAA1609	LAPTM4B	SNAPC3	ADAMTS1	N6AMT1	NA	CLIC3
318	C1ORF215	GUSBL1	KIAA1632	LARP1	SNRNP48	ADAMTS6	NACC2	NA	CNTNAP1
319	C1ORF226	H2AFJ	KIAA1666	LEF1	SNX14	ADCY3	NAP1L1	NA	COG6
320	C1ORF84	H2AFY	KIAA1704	LMNA	SNX25	AEBP2	NARG1L	NA	COL5A2
321	C1ORF87	HABP4	KIAA1875	LRRC45	SOCS7	AFAP1L1	NCDN	NA	COL7A1
322	C1ORF9	HAX1	KIF16B	LRRC58	SPACA5B	AGPAT9	NDEL1	NA	CPE
323	C1ORF91	HCG2P7	KIF18B	LRTOMT	SPG3A	AGPS	NGDN	NA	CPNE3
324	C1ORF99	HDAC2	KIR2DL5B	LYAR	SSBP3	AKR1C3	NHP2L1	NA	CREB3L2
325	C1QL3	HDAC7	KLF12	MAEA	STAU1	ALS2CR4	NME2	NA	CRIM1
326	C1QTNF3	HDAC7A	KLHL17	MALT1	STRC	ANAPC13	NME6	NA	CST3
327	C1QTNF6	HDGF2	KREMEN1	MANBAL	SUOX	ANAPC4	NOL3	NA	CTDSP2
328	C1QTNF9B	HEATR5B	KREMEN2	MANEA	SYN1	ANP32B	NOMO1	NA	CTSZ
329	C1R	HERC4	KRTAP13-1	MAP1B	TAF5L	ANTXR2	NOMO2	NA	CXORF12
330	C1S	HERPUD1	KSR2	MAP4K5	TBC1D24	AOX1	NOP14	NA	D2HGDH
331	C20ORF106	HEY1	L3MBTL	MAPK1	TCIRG1	AP3B1	NOP2	NA	DAP
332	C20ORF107	HIAT1	LAIR1	MAPK9	TEAD1	APCDD1L	NPIP	NA	DARS
333	C20ORF117	HINFP	LAIR2	2017-03-03	TEAD4	APOLD1	NR4A2	NA	DCP2
334	C20ORF194	HIST1H2BD	LAMA3	MCFD2	TERF1	ARF3	NRCAM	NA	DDAH1
335	C20ORF201	HIST2H2AA3	LARP1B	MCRS1	TES	ARHGAP11B	NRP2	NA	DDB2
336	C20ORF56	HLA-A	LAT2	MED22	THSD1	ARHGAP21	NTN4	NA	DDEF2
337	C20ORF71	HLA-F	LBX1	MED23	TM9SF1	ARHGEF10	NUP98	NA	DEK
338	C20ORF91	HLA-H	LDHD	MED27	TMCC1	ARHGEF6	NXF1	NA	DENND2A
339	C21ORF126	HMGA2	LGALS9B	MED7	TMEM159	ARL4C	OASL	NA	DENND3
340	C21ORF136	HMGN2	LIAS	MED8	TMEM18	ARMC4	OAT	NA	DFNA5
341	C21ORF34	HNRNPH2	LIG3	METT11D1	TMEM69	ARV1	OPLAH	NA	DHCR24
342	C21ORF41	HNRNPK	LPGAT1	METTL1	TNFRSF8	ASAM	ORMDL1	NA	DHX32
343	C21ORF49	HNRNPU	LPPR1	METTL13	TOMM7	ATAD3A	OSGEPL1	NA	DLG4
344	C21ORF81	HSD17B12	LRDD	MFF	TOP1P1	ATG5	OSGIN1	NA	DNTTIP1
345	C21ORF87	HTRA2	LRRC1	MGC4677	TOPORS	ATP6V0A1	OSTC	NA	DOCK6
346	C21ORF96	IARS	LSS	MKKS	TP53BP2	AUH	PABPC1	NA	DPYD
347	C22ORF40	IDS	LTC4S	MLEC	TPD52	B3GNT1	PABPC3	NA	DPYSL2
348	C22ORF9	IFFO1	LUC7L	MPDU1	TPD52L2	B4GALT7	PARL	NA	DUSP19
349	C2ORF21	IFI27L2	LY6G5C	MPHOSPH10	TPT1	BAIAP2L2	PAX6	NA	DYSF
350	C2ORF27B	IFIT1	LYSMD3	MPZL1	TRAF1	BARD1	PCNXL2	NA	E2F5
351	C2ORF50	IFIT3	MACF1	MRE11A	TRAF3IP1	BBS10	PDE7A	NA	EBI3
352	C2ORF52	IGDCC4	MADD	MRI1	TRIM16	BCAR3	PEX13	NA	EBP
353	C2ORF58	IKBKB	MAGI1	MRP63	TRIM29	BCKDK	PFKFB3	NA	ECHDC2
354	C2ORF67	IL10	MANEAL	MRPL18	TRIM36	BCYRN1	PGBD2	NA	ECOP
355	C2ORF71	IL1RAP	MAP3K7IP1	MRPL20	TRIM9	BIRC6	PHAX	NA	EDN1
356	C2ORF86	IL4R	MAPK11	MRPL21	TSC1	BLM	PHF14	NA	EFCAB4A
357	C3ORF24	ING4	MAPK8	MRPL22	TSEN34	BLOC1S1	PHF5A	NA	EFHC1
358	C3ORF30	INTS1	MAPKSP1	MRPL24	TSPY2	BRD3	PHRF1	NA	EFHD2
359	C3ORF35	INTS6	2017-03-02	MRPL3	TSPYL2	BTBD12	PIGH	NA	EHD4
360	C3ORF42	ITGA11	MAX	MRPL35	TSR1	BUB1B	PIK3CA	NA	EIF2AK4
361	C3ORF48	ITGA3	MAZ	MRPL39	TTC13	C10ORF6	PINX1	NA	EIF2B2
362	C3ORF57	ITGB1	MBD5	MRPL43	TTF1	C11ORF46	PIP4K2B	NA	EIF4A2
363	C3ORF60	ITGB5	MBOAT1	MRPL47	U2AF1L4	C11ORF68	PITPNC1	NA	EML4
364	C3ORF65	ITM2B	MBTD1	MRPL55	UBTF	C11ORF74	PLAA	NA	ENG
365	C4BPB	ITM2C	MBTPS1	MRPS11	UBXN8	C11ORF75	PLEKHF2	NA	EPHA2
366	C4ORF18	ITPRIP	MECR	MRPS18C	UNC45A	C11ORF80	PLTP	NA	EPRS
367	C4ORF23	JPH2	MED15	MRPS27	UNC5B	C11ORF82	PMP22	NA	EPS8
368	C4ORF37	KATNAL1	MEGF8	MRPS33	UNG	C12ORF24	PNPLA8	NA	ERAP2
369	C4ORF44	KBTBD3	MEOX1	MSH2	UNKL	C12ORF32	POLDIP3	NA	ERRFI1
370	C4ORF49	KCNK1	METTL10	MSI2	USF2	C13ORF27	POLH	NA	ETV6
371	C5ORF4	KCNS3	METTL11A	MTERFD1	UXT	C13ORF37	POLR2C	NA	EXT1
372	C5ORF45	KDELR3	METTL9	MTIF2	VEGFA	C14ORF131	POU3F2	NA	FAM100B
373	C6ORF1	KHDRBS3	MFN1	MTP18	VPS13B	C14ORF4	PPAP2A	NA	FAM107B
374	C6ORF12	KIAA0194	MGAT3	MTX1	WBSCR16	C14ORF80	PPFIA1	NA	FAM149B1
375	C6ORF134	KIAA0368	MGC11082	MUDENG	WDR20	C15ORF52	PPM1B	NA	FAM162A
376	C6ORF165	KIAA0564	MGC3032	MYC	WDR44	C16ORF33	PPP1R8	NA	FAM167A
377	C6ORF176	KIAA1191	MID1	MYL6	WDR5	C16ORF48	PPP2CA	NA	FAM175A
378	C6ORF184	KIAA1279	MOCS2	MYO19	WRNIP1	C16ORF57	PPP2CB	NA	FAM43A
379	C6ORF204	KIAA1370	MOSPD3	NAT5	YAF2	C16ORF59	PPT2	NA	FAM49A
380	C6ORF205	KIAA1429	MPG	NCAPH2	YTHDC1	C16ORF61	PQBP1	NA	FAM62B
381	C6ORF208	KLF3	MRPS18B	NCBP2	ZC4H2	C16ORF74	PRCC	NA	FAM65A
382	C6ORF25	KLF4	MRRF	NCK2	ZDHHC4	C1ORF135	PRDX2	NA	FAM84B
383	C6ORF35	KLHL28	MSR1	NCL	ZDHHC9	C1ORF203	PREI3	NA	FASN
384	C6ORF94	KLHL7	MTFMT	NDUFB3	ZFYVE1	C1ORF24	PRKAG1	NA	FBN2
385	C7ORF20	KRT18	MTMR2	NDUFB6	ZGPAT	C1ORF41	PRKCD	NA	FCHSD2
386	C7ORF28A	KRT18P13	MUC1	NDUFV3	ZHX1	C1ORF57	PRNP	NA	FDPS
387	C8ORF49	KRT18P17	MUTYH	NEK11	ZNF134	C20ORF52	PSAT1	NA	FGFBP1
388	C8ORF74	KTN1	MXI1	NFKBIB	ZNF138	C20ORF72	PSCD2	NA	FLJ21986
389	C8ORF79	LACTB	MXRA7	NFX1	ZNF16	C20ORF94	PSEN2	NA	FLJ35390
390	C8ORFK29	LAMB3	MYH16	NGRN	ZNF187	C2ORF43	PSMA3	NA	FLJ41484
391	C8ORFK36	LAMP2	MYO18A	NHP2	ZNF189	C2ORF64	PSMB8	NA	FLJ44124
392	C9ORF100	LARP6	MYO3B	NIPA2	ZNF2	C2ORF68	PSMB9	NA	FLJ46906
393	C9ORF106	LARP7	N4BP2L1	NME1	ZNF205	C2ORF89	PSMC6	NA	FLNB
394	C9ORF117	LBR	N4BP2L2	NOL6	ZNF23	C3ORF10	PSPC1	NA	FOSL1
395	C9ORF131	LCLAT1	NAAA	NOL8	ZNF251	C3ORF21	PTHLH	NA	FOXO1
396	C9ORF24	LCOR	NAG18	NONO	ZNF266	C3ORF59	PTP4A1	NA	FOXQ1
397	C9ORF36	LEP	NANP	NOP10	ZNF333	C4ORF27	PTPN12	NA	FRMD4A
398	C9ORF68	LEPR	NARG2	NOP56	ZNF398	C4ORF33	PTPRE	NA	FSTL1
399	C9ORF72	LILRB1	NBEA	NPHP4	ZNF436	C4ORF46	PUM1	NA	FYCO1
400	C9ORF84	LILRB3	NBPF14	NPTN	ZNF469	C5ORF54	PUS3	NA	FZD2
401	C9ORF93	LPIN2	NBPF3	NR2C1	ZNF503	C6ORF105	RAB5C	NA	FZD6
402	CA3	LRCH4	NCOA1	NSD1	ZNF585A	C6ORF125	RAD1	NA	GABARAP
403	CA7	LRIG1	NCRNA00081	NSF	ZNF589	C6ORF64	RAE1	NA	GABARAPL1
404	CABP1	LRRC17	NCRNA00152	NSFL1C	ZNF670	C7ORF10	RALGAPA1	NA	GADD45B
405	CACNA1A	LRRC40	NDUFB4	NT5C3	ZNF75D	C7ORF27	RANBP3	NA	GBE1
406	CACNA1C	LRRK1	NEBL	NT5DC1	ZNF84	C7ORF41	RAP1B	NA	GDF15
407	CACNA1G	LSM12	NEDD1	NT5DC3	ZNF92	C7ORF47	RBCK1	NA	GGT3
408	CACNA1H	LTBP4	NEDD4	NUDT15	A2ML1	C7ORF50	RBM18	NA	GJA1
409	CACNA1I	LYSMD4	NF2	NUDT6	ABCD1	C8ORF55	RBM38	NA	GLRX
410	CACNA2D2	MAD1L1	NFATC2IP	NUDT9	ABHD4	C9ORF123	RBM39	NA	GLUD1
411	CACNB1	MAFF	NFS1	NUFIP1	ACADL	C9ORF142	RBM4	NA	GMFG
412	CACNB2	MAN2A1	NHEDC1	NUMB	ACP5	C9ORF30	RBM41	NA	GOLGB1
413	CACNB4	MAP2	NIPAL4	NUP54	ACRC	C9ORF37	RBMX2	NA	GPI
414	CACNG5	MAP2K5	NIPBL	NUP62	ACSBG1	C9ORF40	RCBTB2	NA	GPX3
415	CACNG6	MAT2B	NIPSNAP3A	NUPL2	ACTA1	C9ORF46	RCE1	NA	GPX8
416	CACNG8	MATR3	NKX2-1	NVL	ACTL8	CAD	RCN1	NA	GRAMD1A
417	CADPS	MBIP	NLF2	ODF2	ACTRT1	CALM3	RFXAP	NA	GRAMD3
418	CAGE1	MCL1	NLRP1	OGFOD1	ADAMTSL3	CAP2	RG9MTD1	NA	H1FX
419	CALCA	MED16	NMNAT2	OGG1	ADAP1	CARD8	RHBDD2	NA	HEG1
420	CAMK2B	MEGF9	NOM1	OMA1	ADAT3	CBX1	RNASEH2C	NA	HIATL2
421	CAMK4	METRNL	NOXO1	OPN3	ADRB3	CBX5	RNF11	NA	HIBADH
422	CAMKK1	MFSD6	NPHP1	OSBPL1A	AGPAT6	CCDC109B	RNF114	NA	HIST1H1C
423	CAND2	MGC16703	NR1I3	OTUD6B	AHDC1	CCDC24	RNF126	NA	HIST2H2AA4
424	CAPN10	MGC26356	NR2C2	P4HA2	AIFM2	CCDC58	RNF13	NA	HIST2H2AC
425	CAPN12	MGC57346	NR3C1	PACSIN2	AKAP5	CCDC77	RNF149	NA	HIVEP2
426	CAPN3	MIER1	NRG2	PAK1IP1	AKR7L	CCDC88C	RNF19A	NA	HLA-B
427	CAPN9	MIPOL1	NSUN5	PAK2	AKT1S1	CCDC99	RNF40	NA	HLA-E
428	CAPSL	MLLT10	NSUN5C	PAK4	ALK	CCNA1	RNF8	NA	HMGCR
429	CARD16	MLX	NTM	PASK	ALKBH4	CCND3	RNPC3	NA	HNRPC
430	CARD17	MME	OAS3	PBRM1	ALS2CR8	CD70	RNPS1	NA	HOXB5
431	CASC2	MOBKL3	OGDH	PCBD1	ALX1	CDC23	RPAP3	NA	HOXB8
432	CASP10	MOSPD2	OPALIN	PCGF6	AMBRA1	CDC7	RPL12	NA	HRASLS3
433	CASRL1	MOXD1	OR2A1	PCNA	AMIGO1	CDCA2	RPL13	NA	HS.107418
434	CASZ1	MPST	OR2G3	PCYOX1	ANGPTL5	CDK4	RPL13L	NA	HS.130036
435	CATSPER2P1	MRPL10	OR2T2	PDCD2	ANKHD1-EIF4EBP3	CENPJ	RPL14	NA	HS.143408
436	CAV3	MRPL11	OR5T2	PDCL3	ANKRD13C	CENPL	RPL14L	NA	HS.145049
437	CBFA2T3	MRPL33	ORC5L	PDPR	ANKRD42	CENPN	RPL17	NA	HS.145444
438	CBWD1	MRPS21	OTUB1	PDSS1	ANKRD55	CENPP	RPL32	NA	HS.154336
439	CC2D1B	MSH3	OXGR1	PGAM5	ANKS4B	CENPQ	RPL34	NA	HS.170035
440	CCDC108	MSRB3	P2RY13	PGM3	ANKS6	CENTA1	RPL36	NA	HS.181245
441	CCDC121	MST4	P2RY2	PGP	ANXA4	CEP110	RPP38	NA	HS.184721
442	CCDC122	MTMR10	P2RY6	PIGF	AP3B2	CEP70	RPS26L	NA	HS.193557
443	CCDC13	MTMR11	PAEP	PIGN	APBA2	CHAF1A	RPS26P11	NA	HS.193784
444	CCDC147	MTMR14	PALM2	PIGW	APC	CHCHD4	RPS6KB2	NA	HS.279842
445	CCDC153	MTPN	PAMR1	PKD2	APCDD1	CHEK1	RPS6P1	NA	HS.340072
446	CCDC4	MTX2	PAOX	PKMYT1	APOBEC3A	CHTF18	RPS9	NA	HS.34447
447	CCDC40	MUT	PAQR6	PLAUR	APOC3	CHURC1	RRAD	NA	HS.36053
448	CCDC57	MVP	PARD3B	PLEKHB2	APOL5	CLCN7	RRAGB	NA	HS.436134
449	CCDC62	MYH9	PARD6A	PLS1	AQP10	CLEC11A	RUFY3	NA	HS.436379
450	CCDC68	MYO1C	PARVA	PMEPA1	AQP11	CLN5	RUNX3	NA	HS.478682
451	CCDC7	MZF1	PATE2	PNRC2	AQP12B	CMC1	RWDD1	NA	HS.497591
452	CCDC74B	N4BP2	PC	POFUT1	AQP7P1	CNN3	SAFB2	NA	HS.4988
453	CCDC78	NAE1	PCDH1	POLD2	AQP8	COBLL1	SAR1B	NA	HS.508682
454	CCDC85A	NCKAP1	PCDHB17	POLD3	ARC	COL4A1	SBDSP	NA	HS.516646
455	CCL14	NCOA3	PCDHB9	POLR1C	ARFRP1	COL6A1	SCARF2	NA	HS.534061
456	CCL15	NDRG3	PDF	POLR1E	ARG99	COPS6	SCNM1	NA	HS.535028
457	CCL23	NEDD8	PDLIM7	POLR2J3	ARHGAP4	COQ2	SCRIB	NA	HS.542993
458	CCL25	NEDD9	PEMT	POLR3A	ARL9	COQ3	SCYL1BP1	NA	HS.544637
459	CCL28	NFKB2	PGGT1B	POMP	ARMCX4	COQ5	SDHAF1	NA	HS.553068
460	CCL3L1	NGFRAP1	PHC3	PON2	ARR3	CP110	SELK	NA	HS.554507
461	CCL4L2	NHLRC3	PHF12	POP5	ARSJ	CPSF3	SELS	NA	HS.558911
462	CCNB3	NIN	PHF2	PPCS	ARSK	CTSL2	SEMA3B	NA	HS.560343
463	CCND2	NKTR	PI15	PPHLN1	ASPG	CTXN1	SENP5	NA	HS.562219
464	CCNYL3	NLRP3	PIGA	PPIL5	ASPRV1	CUEDC1	SENP6	NA	HS.568741
465	CCR2	NLRX1	PIGO	PPP1CA	ATAD2B	CXORF57	SERF1B	NA	HS.568928
466	CCR3	NMD3	PILRB	PPP2R1B	ATAD5	CYB5B	SERPINB8	NA	HS.569566
467	CCR5	NME1-NME2	PIM3	PPP4R1	ATP13A5	CYP26B1	SERPINI1	NA	HS.5724
468	CCR6	NME7	PKD1	PRDX1	ATP1B2	DARS2	SF1	NA	HS.572444
469	CCR9	NNT	PKD1L1	PRKAG2	ATP4A	DCDC2	SF3A1	NA	HS.575038
470	CCRK	NPEPPS	PKNOX1	PRMT5	ATP5C1	DDX46	SF3B14	NA	HS.60257
471	CCRL1	NR3C2	PLA2G2D	PRMT6	ATP6V1E2	DERA	SF4	NA	HS.66187
472	CD14	NTAN1	PLA2R1	PRPF38A	ATPBD3	DHFR	SFMBT1	NA	HSD17B2
473	CD163	NUAK2	PLCB1	PRPSAP2	ATXN7L2	DIS3L	SFRS17A	NA	HSD17B7
474	CD177	NUB1	PLGLB1	PRR13	AVPR1A	DLD	SHC1	NA	HSPA7
475	CD1D	NUFIP2	PNKD	PSAP	B3GAT3	DNAJB1	SHFM1	NA	HSPC268
476	CD1E	NUPL1	POGZ	PSMA1	BCL2L10	DNAJC9	SKAP1	NA	IAH1
477	CD200	OCIAD1	PPARA	PSMA4	BCL6B	DNER	SLC22A4	NA	IARS2
478	CD200R1	OCIAD2	PPIE	PSMA6	BEST1	DOCK10	SLC25A3	NA	ICAM2
479	CD200R1L	OCRL	PPP1R12B	PSMC1	BGLAP	DPY19L1	SLC25A4	NA	IDI1
480	CD24	OGFRL1	PPP2R3B	PSMC4	BHLHB4	DPYSL3	SLC30A1	NA	IFI27L1
481	CD247	OGT	PPP2R4	PSMD13	BHLHB9	DR1	SLC35A2	NA	IGFBP7
482	CD300LG	OPA1	PPP4R1L	PSMD4	BMP3	DSN1	SLC39A3	NA	IL6
483	CD34	OR2A9P	PRAMEF13	PSMD6	BOK	DUS2L	SLC3A2	NA	INO80C
484	CD36	OR7E156P	PRDM1	PSME3	BPY2B	DUS4L	SLC6A10P	NA	INPP4B
485	CD37	ORC6L	PRDM2	PSMF1	BRDG1	DYNC2H1	SMPDL3A	NA	INSIG2
486	CD3D	OSBPL2	PRKACB	PSPH	BRWD3	E2F7	SNAP47	NA	IQGAP1
487	CD53	OSBPL3	PRPF4B	PTBP1	BTBD16	ECSCR	SNRNP27	NA	IRAK2
488	CD74	OSBPL7	PSD3	PTGES2	BTBD17	EEF2K	SNRPB2	NA	IRS1
489	CD79A	OSBPL8	PTBP2	PTGR1	BTC	EGR1	SNRPN	NA	ITCH
490	CD79B	OSBPL9	PTGR2	PTPLB	BTD	EIF2B5	SNX1	NA	ITGA10
491	CD84	OTUD1	PTK7	PTRH2	BTF3L1	EIF4G3	SNX11	NA	ITGA2
492	CD86	P4HTM	PTP4A2	PTS	BTN3A3	ELK3	SNX15	NA	ITPR3
493	CD8A	PAIP2	PTP4A3	PURA	C10ORF110	EMG1	SNX3	NA	JAZF1
494	CD8B	PANK2	PTPN2	PUS1	C10ORF111	EMP3	SOCS5	NA	JMJD1A
495	CD96	PAPSS1	PTPRD	PXMP2	C10ORF114	ENOPH1	SON	NA	KANK2
496	CDC14A	PARP3	PVR	QTRTD1	C10ORF137	ENOSF1	SP3	NA	KCNJ2
497	CDGAP	PARP9	PXMP4	R3HDM1	C10ORF46	EP400	SPAG9	NA	KCTD14
498	CDH19	PCBP2	PYCARD	RAB11FIP2	C10ORF81	EPDR1	SPAST	NA	KCTD20
499	CDH23	PCM1	QRICH1	RAB23	C10ORF84	EPR1	SPCS3	NA	KIAA0146
500	CDH26	PCYT2	RAB11FIP1	RAD50	C10ORF90	ERI1	SPG7	NA	KIAA0182
501	CDH6	PDCD10	RAB24	RANBP6	C10ORF99	ESPL1	SPHK1	NA	KIAA0391
502	CDH7	PDCD4	RAB27A	RBBP9	C11ORF16	EVL	SRP54	NA	KIAA0528
503	CDKL2	PDCD6IP	RAB4B	RBL1	C11ORF40	EXOSC2	SSR2	NA	KIAA0556
504	CDKL5	PDCD7	RABIF	RBM23	C11ORF84	EXOSC8	ST3GAL1	NA	KIAA1598
505	CDKN2A	PDDC1	RABL2B	RBMS1	C11ORF87	EZR	ST6GALNAC4	NA	KIAA1671
506	CDKN2B	PDE4C	RALGPS2	RECK	C12ORF34	FADS1	ST7	NA	KISS1
507	CDO1	PDLIM5	RAP1A	RER1	C12ORF36	FAM109A	STAG3L1	NA	KLF2
508	CDON	PDS5B	RAP2B	REV1	C12ORF69	FAM113B	STK24	NA	KLF9
509	CDR1	PEX16	RAPH1	RFC2	C12ORF8	FAM122B	STK40	NA	KLHDC2
510	CDRT1	PFDN5	RARB	RFESD	C13ORF29	FAM129A	STUB1	NA	KLHL24
511	CDY1	PFKL	RARRES1	RIF1	C13ORF39	FAM158A	STX5	NA	KLHL36
512	CDY1B	PGCP	RASAL2	RIOK1	C14ORF101	FAM165B	STX6	NA	KRT8
513	CEACAM1	PHF1	RASSF4	RNASEN	C14ORF125	FAM171A1	SYNM	NA	LAMA5
514	CECR1	PHF17	RASSF5	RNF121	C14ORF178	FAM188A	SYVN1	NA	LAMB2
515	CECR4	PHF6	RBBP4	RNF14	C14ORF179	FAM72B	TACC2	NA	LAMC1
516	CENPV	PHKB	RBM47	RNF216	C14ORF23	FAM81A	TADA1L	NA	LAYN
517	CENTD1	PHLDB2	RCCD1	RNF216L	C14ORF70	FANCE	TADA2A	NA	LDOC1
518	CEP170L	PHYH	RCHY1	RNF38	C15ORF34	FARS2	TAF13	NA	LEMD1
519	CEP250	PI4K2B	RDH14	RNF4	C15ORF41	FBXL20	TAGLN	NA	LEPROT
520	CEP63	PIBF1	RDM1	ROCK1	C15ORF49	FBXO45	TARBP2	NA	LIMA1
521	CER1	PICALM	REPIN1	RPL29	C15ORF59	FH	TATDN3	NA	LMBRD1
522	CERKL	PIGP	REPS2	RPL36A	C16ORF42	FJX1	TBC1D20	NA	LMO7
523	CES1	PIK3C2A	RFNG	RPS26	C16ORF54	FKBP5	TBCCD1	NA	LOX
524	CES3	PKIG	RFPL1S	RPS4X	C16ORF65	FLRT2	TCEAL1	NA	LPAR5
525	CES4	PKN1	RFX2	RPS7	C16ORF81	FN3KRP	TCP11L2	NA	LPIN1
526	CETN1	PKP4	RFX3	RYK	C16ORF89	FOS	TDG	NA	LRP11
527	CETP	PLAG1	RG9MTD3	SASS6	C17ORF50	FOXJ2	TFB2M	NA	LRRC32
528	CFC1	PLCG1	RNASE4	SCAMP3	C17ORF59	FOXO4	TFIP11	NA	LRRC37B2
529	CFH	PLDN	RNF7	SCCPDH	C17ORF98	FOXRED1	THAP1	NA	LRRC8A
530	CFHR3	PLEKHA1	RNFT2	SDC1	C19ORF16	FRAG1	THUMPD1	NA	LXN
531	CGB7	PLS3	RNH1	SDCCAG3	C19ORF64	FTH1	THYN1	NA	MAGEF1
532	CHAT	PLXNA2	RPL10	SEC23B	C1ORF100	FTHL3	TIAL1	NA	MAGT1
533	CHDH	PLXNB2	RPL11	SEH1L	C1ORF149	GABBR2	TM4SF19	NA	MAP3K5
534	CHI3L1	PMAIP1	RPL38	2017-09-02	C1ORF150	GALK1	TMEM1	NA	MAP4K2
535	CHI3L2	PNPT1	RPL41	SETD3	C1ORF175	GANAB	TMEM107	NA	MAP7D1
536	CHIA	PODXL	RPP30	SFRS13A	C1ORF204	GAS2L3	TMEM128	NA	MDC1
537	CHIC1	POFUT2	RPS24	SFRS3	C1ORF31	GCN1L1	TMEM156	NA	MFGE8
538	CHKA	POMT1	RPS27A	SFT2D2	C1ORF64	GEMIN6	TMEM178	NA	MGC18216
539	CHL1	PPA2	RPS27L	SFXN4	C1ORF69	GINS3	TMEM183A	NA	MGC24103
540	CHN2	PPFIBP1	RPS6KA1	SGK3	C1ORF89	GLI3	TMEM185A	NA	MGEA5
541	CHRDL1	PPIG	RPS6KA2	SHISA3	C1QA	GLIPR2	TMEM189	NA	MIR1974
542	CHRFAM7A	PPP1CB	RPS6KA5	SIAH1	C1QTNF5	GLT25D1	TMEM189-UBE2V1	NA	MIR21
543	CHRM2	PPP1R3B	RTEL1	SIP1	C1QTNF9	GMDS	TMEM201	NA	MMD
544	CHRNA1	PPP2R3C	RTN1	SKP1A	C2	GMNN	TMEM64	NA	MMS19
545	CHRNA3	PPP3CA	RTN2	SLC12A2	C20ORF114	GMPS	TMEM67	NA	MMS19L
546	CHRNA9	PRCP	RUNDC2C	SLC25A15	C20ORF134	GNG11	TMOD2	NA	MNAT1
547	CHST5	PRDM10	RUNX2	SLC25A20	C20ORF196	GOT2	TMTC4	NA	MOGS
548	CIDEA	PRDX5	S100PBP	SLC25A42	C20ORF62	GPD1L	TNFRSF10B	NA	MPDZ
549	CIDEC	PREPL	SCMH1	SLC30A5	C20ORF95	GPR180	TNFSF13B	NA	MRPS6
550	CILP	PRKAA1	SCRN3	SLC35F2	C21ORF30	GPR68	TNPO1	NA	MST1
551	CLDN10	PRKAR1A	SDCBP2	SLC39A6	C21ORF69	GPRIN1	TOP1MT	NA	MT1A
552	CLDN16	PRKCSH	SDHC	SLC39A8	C21ORF71	GRSF1	TOR1AIP1	NA	MT1G
553	CLDN18	PRKD2	SEC24B	SLC43A3	C21ORF88	GSG2	TOR1AIP2	NA	MT1X
554	CLDN24	PRMT1	SELE	SLC7A6	C21ORF94	GSS	TP53INP1	NA	MT2A
555	CLDN8	PRMT2	SEMA6B	SLTM	C22ORF31	GTF2E1	TPK1	NA	MTA1
556	CLDN9	PSME1	2017-09-06	SMAD7	C22ORF32	GTF2H2B	TRAF6	NA	MTE
557	CLEC10A	PTCD2	SERPINA11	SMAP2	C22ORF36	GTSE1	TRIM13	NA	MTHFD1L
558	CLEC12A	PTH1R	SEZ6L2	SMARCA2	C22ORF39	H2AFX	TRIM41	NA	MTMR4
559	CLEC2D	PTK6	SGCB	SMARCD1	C2ORF37	HACL1	TRNT1	NA	MTR
560	CLEC3A	PTPRU	SGTB	SMG7	C2ORF80	HADH	TSC22D2	NA	MYOF
561	CLEC4C	PVRL2	SH2D5	SNAI2	C4B	HCFC1	TSC22D3	NA	NAV1
562	CLEC4GP1	PVRL3	SHMT1	SNHG3-RCC1	C4ORF11	HDDC3	TTC12	NA	NCRNA00085
563	CLEC7A	PXMP3	SIAH3	SNRPB	C4ORF40	HDGF	TTC23	NA	NCRNA00219
564	CLEC9A	QKI	SIGLEC6	SNRPC	C4ORF6	HDGFRP3	TTC8	NA	NDE1
565	CLIP1	QSOX1	SIM2	SNRPF	C5ORF56	HEATR1	TTPAL	NA	NDRG1
566	CLK2P	RAB28	SLAMF6	SNTB2	C6ORF122	HHEX	TWF1	NA	NEDD4L
567	CLRN1	RAB3IP	SLC12A5	SNX7	C6ORF155	HIPK2	TWIST2	NA	NFIL3
568	CLSTN1	RAB6A	SLC12A6	SORD	C6ORF203	HIRIP3	TYSND1	NA	NFIX
569	CLTCL1	RABGGTB	SLC22A7	SPATS2	C6ORF222	HIST1H2AC	UBB	NA	NINJ1
570	CLU	RAD51	SLC25A25	SPCS2	C6ORF61	HIST1H2BJ	UBE1DC1	NA	NMI
571	CLUL1	RAD51L1	SLC26A7	SPOP	C7ORF38	HMGB3	UBE2A	NA	NNMT
572	CMAH	RAD51L3	SLC35F3	SRA1	C7ORF43	HN1L	UBE2D2	NA	NOTCH1
573	CMIP	RAI1	SLC38A10	SRP14	C8ORF78	HNRNPC	UBE2H	NA	NR1H3
574	CMTM1	RAP1GDS1	SLC39A4	SRP9	C9ORF11	HNRNPH1	UBE2L3	NA	NRIP1
575	CNBD1	RAPGEF1	SLC4A5	SS18	C9ORF135	HNRNPH3	UBE2Z	NA	NTSR1
576	CNGA3	RBM10	SLC7A3	SSB	C9ORF139	HNRNPL	UBE3A	NA	NUDT7
577	CNGA4	RBM12	SLMO1	STARD7	C9ORF25	HNRNPUL2	UBQLN1	NA	OBFC1
578	CNGB1	RBM24	SMA4	STEAP1	C9ORF3	HNRPA2B1	UBTD2	NA	OCEL1
579	CNIH2	RBM3	SMA5	SUMF2	C9ORF43	HNRPR	UFD1L	NA	ODZ3
580	CNNM2	RBM43	SMAD1	SVIL	CA13	HOMER3	UFM1	NA	OPTN
581	CNOT6L	RBM9	SMAD5	TAF15	CA4	HPS3	UNC119	NA	OSBPL10
582	CNPY4	RBMS3	SMAGP	TAF1C	CA5BP	HS.100261	UPF2	NA	OXR1
583	CNTFR	RCAN1	SMARCC2	TAF9	CA9	HS.137206	UPF3B	NA	PABPC4L
584	CNTN1	RCN2	SMG1	TAGLN2	CACNA2D1	HS.213061	URG4	NA	PAM
585	CNTN4	RDH11	SMOC1	TALDO1	CADM1	HS.232649	USF1	NA	PAN2
586	CNTN5	REC8	SMPD1	TAP2	CADM4	HS.27048	USP42	NA	PAPSS2
587	CNTNAP3B	RECQL	SNHG8	TBCE	CALCB	HS.294103	UTP14A	NA	PAWR
588	CNTNAP4	RERE	SNRNP35	TBRG4	CALML3	HS.348514	UTP3	NA	PCCA
589	CNTNAP5	RFWD2	SNRPD2	TBX3	CAMK1G	HS.513971	VPS37A	NA	PCMTD1
590	COCH	RGNEF	SNUPN	TCEB1	CAPN13	HS.536748	WAC	NA	PCMTD2
591	COL11A1	RGS20	SOCS3	TCEB2	CARD18	HS.538259	WARS	NA	PDCD11
592	COL11A2	RHBDL2	SORBS2	TCERG1	CARD9	HS.538746	WDR35	NA	PDIA5
593	COL25A1	RHOC	SORBS3	TCF19	CASP12	HS.545648	WDR37	NA	PDLIM1
594	COL2A1	RHOQ	SORCS1	TCP1	CASP14	HS.556018	WDR45	NA	PEAR1
595	COL4A3	RHOT1	SORCS3	TH1L	CASP8AP2	HS.570988	WDR47	NA	PERP
596	COL4A6	RIOK3	SPAG11B	THADA	CCAR1	HS.572219	WDR74	NA	PFKP
597	COL8A1	RIPK5	SPARCL1	TIMM23	CCDC103	HS.575583	WIPI2	NA	PGF
598	COL8A2	RNF146	SPATA5	TIMM23B	CCDC116	HS.576106	WT1	NA	PGM1
599	COL9A1	RNF160	SPATC1	TMEM126B	CCDC17	HS.578552	WTIP	NA	PHACTR2
600	COLEC11	RNF214	SPG21	TMEM167A	CCDC22	HS.7572	YIPF1	NA	PHF21A
601	COLQ	RNF5	SPN	TMEM185B	CCDC39	HS.86045	YME1L1	NA	PHIP
602	CORO2B	RNF5P1	SPRR2E	TMEM203	CCDC42	HS.91389	YRDC	NA	PHLDB1
603	COX18	ROCK2	SRC	TMEM38B	CCDC43	HSPA1B	YWHAG	NA	PIK3CD
604	COX6B2	RPAIN	SREBF1	TMEM50B	CCDC64	HTATIP2	ZBTB34	NA	PIK3IP1
605	CPB2	RPL23AP7	SSX6	TMEM70	CCDC73	HTRA1	ZC3HAV1	NA	PIM1
606	CPEB3	RPL26L1	ST3GAL5	TMEM93	CCDC94	HYLS1	ZMYM5	NA	PINK1
607	CPLX2	RPL37	ST5	TMPO	CCDC96	IDH2	ZNF174	NA	PIP5K2B
608	CPM	RPL37A	ST6GAL1	TMX1	CCIN	IL13RA2	ZNF200	NA	PJA2
609	CPN2	RPL7L1	ST8SIA4	TMX4	CCL17	IMPA2	ZNF254	NA	PLA2G4C
610	CPNE7	RPL9	STAG2	TOM1	CCL27	IPO11	ZNF275	NA	PLAT
611	CPT1A	RPLP0	STEAP2	TOMM40L	CCT8	IPO9	ZNF322A	NA	PLCG2
612	CPXCR1	RPS15A	STK16	TOP3A	CCT8L2	IRAK1	ZNF326	NA	PLD1
613	CPZ	RPS27	STMN2	TP53I3	CD160	ITGAE	ZNF550	NA	PLEKHA5
614	CR1	RPS3A	STRADA	TPI1	CD248	ITGB3	ZNF565	NA	PLEKHG3
615	CR2	RPSA	STRN4	TPM1	CD28	ITGB3BP	ZNF613	NA	PLOD1
616	CRB1	RRBP1	SULT1A3	TPM4	CD48	ITPK1	ZNF627	NA	PLSCR1
617	CRB3	RSRC2	SULT1A4	TPRKB	CD7	KAT2B	ZNF643	NA	PLSCR4
618	CRCP	RTCD1	SUMO1	TRAK1	CDC14C	KBTBD11	ZNF644	NA	POLM
619	CREB1	RTN3	SUMO1P3	TRIM33	CDH22	KCNK3	ZNF700	NA	POLR3GL
620	CREB5	RTN4	SYNJ1	TRIM6	CDH29	KCTD9	ZNF706	NA	PPM1M
621	CRELD1	SAA1	TACSTD1	TSGA14	CDRT15L2	KDELC2	ZNHIT3	NA	PPM2C
622	CRHBP	SBF2	TAF1A	TSPAN13	CDRT15P	KHDRBS1	ZZZ3	NA	PRKCA
623	CRHR2	SCAND1	TAGLN3	TSPAN17	CEBPA	KIAA0586	AACS	NA	PRKCH
624	CRISP1	SCFD1	TANK	TSPAN3	CECR2	KIAA1217	AADAC	NA	PRKCI
625	CRLF2	SCYL1	TAS2R8	TTC14	CELP	KIAA1333	ABCA1	NA	PSMG2
626	CRMP1	SDCBP	TBC1D22A	TULP4	CFC1B	KIAA1430	ABHD5	NA	PTPLAD2
627	CRSP2	SDF4	TBC1D3C	TXN	CFHR2	KIAA1731	ABHD6	NA	PTPRB
628	CRYM	SDHA	TBC1D3F	TXNL2	CFI	KIFAP3	ACAA1	NA	PXDN
629	CSAG3	SEC13	TBC1D3H	U2AF1	CGB	KLHL22	ACACB	NA	QPRT
630	CSAG3A	SEC22C	TBC1D8B	U2AF2	CHCHD10	KLHL35	ACBD4	NA	RAB3GAP2
631	CSAG3B	SEC23A	TCF20	UBE2G1	CHID1	KLHL9	ACIN1	NA	RAC2
632	CSF1	SEC24C	TENC1	UBE2G2	CHMP4A	KRT10	ACOT4	NA	RAD23A
633	CSF3R	SEC31A	TERT	UBE2V2	CHRM1	LACTB2	ACTR5	NA	RANGAP1
634	CSH1	SEC61G	TEX9	UBE3C	CHRNB4	LAS1L	ACTR8	NA	RB1
635	CSMD1	SELT	THAP7	UGCGL1	CICK0721Q.1	LASS6	ACVR1	NA	RB1CC1
636	CSN1S1	SEMA3E	THRA	UGT8	CIDECP	LHFP	ADCK5	NA	RBM33
637	CSNK1A1L	SENP7	TIA1	UPF3A	CKMT1A	LIG1	ADH7	NA	RFTN1
638	CSNK1G1	SEPN1	TIAM2	UQCC	CLCN2	LIN9	ADI1	NA	RGL1
639	CSRNP3	2017-09-10	TIGIT	USP14	CLDN17	LMBR1	ADIPOR2	NA	RHBDF1
640	CST11	SERF2	TLL2	USP9X	CLEC4M	LMNB2	ADO	NA	RHOBTB3
641	CST4	SERINC3	TM2D3	UTP23	CLK4	LPXN	ADORA2B	NA	RHPN2
642	CST6	SERPINA1	TNFAIP6	VBP1	CLPB	LRRC42	ADRB2	NA	RIPK2
643	CT45A1	SERPINB6	TNFSF12	VCL	CMTM5	LSM2	AGAP8	NA	RNU11
644	CT45A4	SFRS14	TNFSF15	VIM	CNDP1	LSM4	AGK	NA	RNU1-3
645	CT45A5	SFRS18	TNFSF4	VPS8	CNGA2	LTBP2	AHCYL2	NA	RNU1-5
646	CT47A1	SFRS2IP	TNRC6B	WBP11	CNNM4	LYRM2	AKAP8	NA	RNU1A3
647	CT47A6	SFRS5	TOM1L2	WDHD1	CNTF	LYRM7	AKAP8L	NA	RNU1F1
648	CT47A7	SH3BGRL	TPM3	WDR12	COG1	MAFB	AKIRIN2	NA	RNU1G2
649	CTAG1A	SHANK3	TPP2	WDR90	COIL	MAGMAS	AKNA	NA	RNU4-2
650	CTAG1B	SHCBP1	TRAPPC6B	WRN	COL3A1	MALL	ALDH16A1	NA	RNY3
651	CTAG2	SIK1	TRDMT1	XPO4	COMP	MAP2K2	ALDH9A1	NA	RPRML
652	CTAGE1	SIL1	TREML3	XRCC6	COQ4	MAP3K14	ALG1	NA	RRAS
653	CTAGE4	SIRPA	TRIM37	YWHAB	CORO6	MAPK13	ALKBH5	NA	RWDD2A
654	CTAGE5	SIRT5	TRIM60	ZBTB8OS	CPA6	MARCKS	AMMECR1L	NA	SAT1
655	CTAGE6	SLC14A1	TRIM78P	ZDHHC16	CPLX1	MAT2A	AMN1	NA	SC5DL
656	CTH	SLC16A12	TRPV1	ZDHHC6	CPLX4	MC1R	ANKRD40	NA	SCARNA13
657	CTLA4	SLC16A5	TSEN15	ZMAT5	CPNE5	MCOLN2	ANKRD46	NA	SCARNA16
658	CTNNA3	SLC22A18	TSPAN2	ZNF207	CPO	MCTS1	ANKRD49	NA	SCARNA8
659	CTNNB1	SLC25A24	TSPAN6	ZNF232	CPSF6	ME1	ANKRD54	NA	SCD
660	CTPS2	SLC25A40	TSPAN7	ZNF234	CRABP1	MED30	ANKRD57	NA	SCHIP1
661	CTRB2	SLC26A6	TSTD1	ZNF280C	CREG2	METTL3	ARF5	NA	SCRN1
662	CTSE	SLC2A10	TTC39B	ZNF323	CRISPLD2	METTL5	ARFGAP2	NA	SDHAP2
663	CTSH	SLC35C2	TTLL1	ZNF473	CRLS1	MFSD1	ARFGEF2	NA	SDPR
664	CUGBP2	SLC35E1	TTYH2	ZNF586	CRSP6	MGC4294	ARIH1	NA	SEMA3C
665	CUX1	SLC41A3	TUBGCP6	ZNF598	CRTAM	MGC87042	ARL1	NA	SEMA4D
666	CX3CR1	SLC6A15	TUSC3	ZNF629	CRTC1	MIPEP	ARL4D	NA	SERPINB1
667	CXCL11	SLK	TXNDC5	ZNF789	CRYBG3	MIR1228	ARL8B	NA	SERTAD2
668	CXCL12	SMAP1	TXNRD2	ZNHIT6	CSDA	MIR1978	ARMC1	NA	SF3B3
669	CXCL16	SMOX	UBA52	ZSWIM4	CSNK1A1P	MIR586	ARMC5	NA	SGSM2
670	CXCL5	SMTN	UBC	A2LD1	CSPG5	MKI67	ARMC7	NA	SH3D19
671	CXCL6	SMYD2	UBL5	AAAS	CST5	MLF1IP	ARMC9	NA	SHROOM4
672	CXCR5	SNAP23	UBL7	AAGAB	CSTL1	MLH1	ARMET	NA	SIGLEC15
673	CXORF20	SNAPC1	UBN2	AAMP	CT45-2	MLLT6	ARPM1	NA	SIX4
674	CXORF21	SNHG7	UCRC	AARS2	CT45A6	MOBKL2A	ASNSD1	NA	SLC25A37
675	CXORF24	SNRK	UEVLD	AARSD1	CUL1	MOCOS	ATF1	NA	SLC2A1
676	CXORF36	SNRNP200	UQCRB	ABCB6	CX3CL1	MPHOSPH9	ATF5	NA	SLC2A14
677	CXORF48	SNURF	UQCRH	ABCF3	CXADRP2	MPP4	ATG2A	NA	SLC35A5
678	CYLC1	SNX16	USP21	ABHD14A	CXCR1	MRPL19	ATL2	NA	SLC39A10
679	CYLD	SNX24	USP44	ABHD15	CXORF15	MRPL37	ATOH8	NA	SLC44A2
680	CYORF14	SNX5	VAC14	ABHD3	CXORF61	MRPS28	ATP13A2	NA	SLC5A3
681	CYORF15B	SNX6	VAMP1	ABT1	CYCSP52	MSH6	ATP5E	NA	SLCO1B3
682	CYP11B1	SOX7	VAPA	ACAD9	CYHR1	MSRA	ATP6V0A2	NA	SMAD3
683	CYP19A1	SP100	VARS	ACD	CYORF15A	MTA3	ATP6V1B2	NA	SNCAIP
684	CYP26A1	SP110	VPS13D	ACO2	CYSLTR1	MTBP	ATP6V1G1	NA	SNORA12
685	CYP2A7	SP4	VPS16	ACOX2	D21S2056E	MTCP1	ATPAF2	NA	SNORA79
686	CYP2B6	SPATA7	VRK3	ACOX3	DACT3	MTHFD1	ATXN7L3	NA	SNORD13
687	CYP2D6	SPOPL	WDFY3	ACSF3	DAK	MUM1	AVPI1	NA	SNRPA
688	CYP2D7P1	SPRY1	WDR23	ACTR10	DAO	MUS81	AXUD1	NA	SORT1
689	CYP2F1	SPRY4	WDR33	ACY1	DAOA	MXD4	B3GALNT2	NA	SOX4
690	CYP2S1	SPTLC1	WDR4	ADAM23	DAXX	MYBL1	B3GNT2	NA	SPAG4
691	CYP39A1	SRI	WIPF1	ADAT1	DCDC1	MYEOV	B9D2	NA	SPOCK1
692	CYP3A43	SS18L1	WNT7B	ADCK1	DCLK3	NAP1L4	BAG3	NA	SPRY2
693	CYP4A22	SSBP4	XKR6	ADCY7	DDI1	NARG1	BAI3	NA	SPSB3
694	CYP4F2	SSH3	YY1	ADCY9	DDX20	NAT13	BAK1	NA	SRPK1
695	CYP4F3	ST3GAL3	YY1AP1	ADH5	DDX41	NAV3	BAMBI	NA	SSR3
696	CYP4X1	ST8SIA1	ZBED5	ADNP2	DEFA6	NBAS	BBS4	NA	STAG3L2
697	CYP4Z1	STAMBP	ZBTB25	ADPGK	DEFB124	NCAPD3	BCL9	NA	STARD8
698	CYP4Z2P	STAP2	ZC3H14	ADSL	DEFB125	NCAPG2	BCL9L	NA	STAT2
699	CYS1	STARD13	ZFP64	AFG3L2	DGCR11	NDST1	BECN1	NA	STAU2
700	CYTSB	STARD5	ZFP91	AFP	DGCR2	NDUFB7	BHLHB3	NA	STC2
701	DAB2IP	STAT3	ZMYM3	AGMAT	DGKE	NEIL2	BLCAP	NA	SUCLG2
702	DACH1	STK17B	ZMYND11	AHSA1	DGKI	NEK6	BMP6	NA	SUSD1
703	DAZ2	STK19	ZNF114	AIMP2	DHDH	NETO2	BPNT1	NA	SWAP70
704	DAZ4	STOM	ZNF160	AK1	DHH	NIF3L1	BRD2	NA	SYT11
705	DAZL	STX2	ZNF182	AKR1B1	DHX40P	NIPSNAP1	BRF2	NA	TANC2
706	DBF4B	STX7	ZNF268	ALDH2	DHX8	NLGN1	BRPF3	NA	TBC1D15
707	DBX2	SUMO2	ZNF32	ALG5	DIRC1	NME4	BRSK1	NA	TBC1D4
708	DCDC5	SUPT3H	ZNF320	ALKBH2	DKFZP564N2472	NMRAL1	BSDC1	NA	TBC1D8
709	DCHS2	SUV420H1	ZNF331	ALKBH3	DKFZP564O0523	NMT1	BTG2	NA	TCF4
710	DCLK2	SYF2	ZNF474	ALKBH8	DKFZP686E2158	NMU	BUD31	NA	TEF
711	DCN	SYPL1	ZNF485	ALS2	DKFZP779M0652	NOC3L	BYSL	NA	TFB1M
712	DCTD	SYTL2	ZNF519	AMDHD2	DLGAP2	NPAS2	BZW2	NA	THBS1
713	DCUN1D2	TADA3	ZNF557	AMOT	DMRTC2	NRIP3	C10ORF104	NA	TIGA1
714	DCX	TAF1D	ZNF577	ANAPC5	DNAH17	NSMCE2	C10ORF2	NA	TIMP3
715	DDHD1	TATDN1	ZNF669	ANAPC7	DNAJA2	NSMCE4A	C11ORF24	NA	TM4SF1
716	DDI2	TAX1BP1	ZNF682	ANGEL2	DNAJC15	NT5DC2	C11ORF60	NA	TMBIM1
717	DDX11	TAZ	ZNF713	ANKLE2	DNAJC16	NUP107	C12ORF44	NA	TMC6
718	DDX12	TCEA1	ZNF788	ANKRD13A	DNAJC2	NUP205	C12ORF45	NA	TMEM158
719	DDX25	TCEA2	ZNF93	ANKRD33	DNAJC22	NUP37	C12ORF49	NA	TMEM170B
720	DDX26B	TCEAL4	ZPBP2	ANKRD39	DPEP2	NUP85	C12ORF5	NA	TMEM173
721	DEFA1B	TCEAL8	AACSL	ANKRD50	DPY19L2P4	NUP88	C12ORF52	NA	TMEM187
722	DEFB103B	TCP11L1	AADACL2	ANKRD52	DQX1	NUP93	C12ORF77	NA	TMEM42
723	DEFB108B	TDRD1	AADACL3	AP3M2	DSCAML1	OAZ2	C13ORF31	NA	TMEM91
724	DEFB110	TFDP2	AADACL4	AP4B1	DSCR1L1	ORC2L	C13ORF7	NA	TNCRNA
725	DEFB114	TFG	ABCA11	AP4E1	DSCR4	ORC3L	C14ORF112	NA	TNFAIP2
726	DEFB119	TGFB1I1	ABCC10	APEX2	DSPP	OSTF1	C14ORF133	NA	TNFRSF11B
727	DEFB131	TGM2	ABCC8	APOA1BP	DUB3	OXCT1	C14ORF166	NA	TNFRSF14
728	DEFB32	THNSL1	ABCD3	APOO	DUSP18	OXSR1	C14ORF2	NA	TNFRSF21
729	DENND4A	THOC2	ABCG2	ARD1A	DUSP2	PAAF1	C14ORF79	NA	TNIP1
730	DEPDC4	THOC5	ABHD9	ARHGAP10	DUSP7	PABPC1L	C15ORF39	NA	TOP2B
731	DEPDC5	TIMP2	ABI3BP	ARIH2	DUX4C	PACSIN3	C16ORF72	NA	TRABD
732	DERL3	TIPRL	ABLIM2	ARL2BP	DYDC2	PAFAH1B1	C16ORF91	NA	TRAM2
733	DGKA	TJP1	ABP1	ARMC6	E2F1	PAK1	C17ORF100	NA	TSPAN14
734	DGKB	TLE4	ACADS	ARPC1A	EBF1	PAQR8	C17ORF106	NA	TTC37
735	DGKD	TM2D1	ACCN5	ARPC5L	EBF3	PARN	C17ORF45	NA	TUBGCP2
736	DGKZ	TMED7	ACE2	ASB13	EDA2R	PARP1	C17ORF63	NA	UBE2E2
737	DHRS12	TMEM106B	ACOT8	ASCC1	EDC3	PARP4	C17ORF70	NA	UBE2J1
738	DHRS4L1	TMEM134	ACPP	ASCC2	EFCAB2	PBX3	C17ORF71	NA	UBL3
739	DHRS9	TMEM14C	ACR	ASF1A	EFR3B	PCCB	C17ORF75	NA	UGCG
740	DHX57	TMEM154	ACSS3	ASH2L	EGR2	PCID2	C17ORF78	NA	UNC84A
741	DIO1	TMEM99	ACTBL2	ASNA1	EHF	PCNT	C17ORF85	NA	UNC84B
742	DIO2	TMF1	ACTL7A	ASTE1	EIF2S2	PCOLCE2	C17ORF91	NA	USP49
743	DIPAS	TMLHE	ACTN3	ATAD3B	EIF3E	PDE2A	C18ORF8	NA	VASN
744	DIRAS2	TMOD3	ADAL	ATF6	EIF3K	PDHB	C19ORF24	NA	VAV2
745	DIRAS3	TMSB4X	ADAM21P	ATIC	ELFN1	PDIA6	C19ORF50	NA	VCAN
746	DISC1	TMTC3	ADAM29	ATP5B	ELTD1	PDS5A	C19ORF52	NA	VEGFC
747	DKFZP434B061	TMUB2	ADAMTS10	ATP5G3	ENTHD1	PELP1	C1ORF109	NA	VEZF1
748	DKFZP434M131	TNFAIP8	ADAMTS16	ATP6V0D1	ENTPD4	PET112L	C1ORF122	NA	VSTM1
749	DKFZP434N035	TNFRSF25	ADAMTS17	ATP6V1D	EPB41L3	PEX11B	C1ORF128	NA	VWF
750	DKFZP547K054	TOMM20	ADAMTS4	ATP6V1F	EPC1	PFAS	C1ORF130	NA	WDFY1
751	DKFZP586I1420	TPD52L1	ADAMTS5	AURKAIP1	EPC2	PFDN6	C1ORF166	NA	WDR19
752	DKFZP667F0711	TPR	ADAMTS9	AUTS2	EPHB3	PGM2	C1ORF212	NA	WDR51B
753	DKFZP686I15217	TPST2	ADARB2	AVEN	EPX	PGRMC2	C1ORF56	NA	WDR54
754	DKFZP686J0529	TRIM23	ADAT2	AYP1P1	ERCC-00013	PGS1	C20ORF4	NA	WDR68
755	DKFZP779L1853	TRIM24	ADC	B3GALT6	ERCC-00060	PHCA	C21ORF2	NA	WIPI1
756	DKFZP781G0119	TRIM4	ADCY10	B3GALTL	ERCC-00061	PHF15	C22ORF25	NA	WNT7A
757	DLEC1	TRIM5	ADCY4	B3GNT3	ERCC-00069	PHF20	C22ORF29	NA	XRCC1
758	DLEU7	TROVE2	ADCY5	B3GNT6	ERCC6	PIF1	C2ORF18	NA	YEATS2
759	DLG2	TSNAX	ADCYAP1	B4GALNT1	ERN2	PIGK	C2ORF27A	NA	YPEL2
760	DLG3	TSPAN4	ADORA2A	B4GALT5	ESAM	PIGM	C2ORF49	NA	YPEL3
761	DLGAP1	TSPO	ADPRH	B9D1	ESCO1	PIGU	C2ORF76	NA	ZCCHC7
762	DLK1	TTC3	ADRA1D	BAG2	ESPNL	PIK3R2	C3ORF19	NA	ZDHHC7
763	DLK2	TTC32	ADRA2B	BAP1	ETHE1	PIPSL	C3ORF52	NA	ZDHHC8
764	DLL3	TTC9C	ADRB1	BAT2D1	ETV7	PKN3	C3ORF58	NA	ZFHX3
765	DMBT1	TTLL3	ADRBK2	BATF3	EXOC8	PLCE1	C5ORF22	NA	ZFP36
766	DMD	TUBE1	AFAR3	BCAR1	FABP7	PLCXD1	C5ORF5	NA	ZFP36L1
767	DMGDH	TWSG1	AFM	BCDIN3D	FAM107A	PLEK2	C5ORF62	NA	ZHX3
768	DMKN	UBE1	AGA	BCS1L	FAM108A2	PLXNA1	C6ORF138	NA	ZNF277
769	DMP1	UBE2D3	AGAP2	BEX2	FAM10A6	PM20D2	C6ORF153	NA	ZNF467
770	DNAH10	UBE2E1	AGAP6	BMI1	FAM123B	PNKP	C6ORF26	NA	ZNF486
771	DNAH14	UBE2L6	AGAP7	BMP15	FAM149A	PNN	C6ORF47	NA	ZNF532
772	DNAH9	UBE2W	AGBL3	BNIP2	FAM155A	POLA1	C6ORF72	NA	ZNF581
773	DNAJB5	UBN1	AGT	BOP1	FAM171B	POLD1	C7ORF26	NA	ZNF679
774	DNAJC12	UBR5	AHCY	BP75	FAM177B	POLE	C7ORF40	NA	ZNF738
775	DNAJC25-GNG10	UCN	AIFM3	BPHL	FAM23B	POLE4	C8ORF44	NA	ZNF83
776	DNAJC28	UGP2	AIM1	BRCC3	FAM3D	POLR3K	C8ORF48	NA	ZYG11B
777	DNAJC30	ULK1	AK2P2	BSCL2	FAM44A	PPAT	C8ORF76	NA	NA
778	DNAL1	UNC93B1	AK7	BTBD6	FAM59A	PPIH	C9ORF109	NA	NA
779	DNASE1L1	USP16	AKAP6	BUD13	FAM59B	PPWD1	C9ORF152	NA	NA
780	DNASE2B	USP33	AKNAD1	C10ORF119	FAM84A	PRELID1	C9ORF156	NA	NA
781	DNHL1	USP4	AKR1B10	C10ORF26	FAM90A12	PREX1	C9ORF75	NA	NA
782	DNMT3A	USP6NL	AKR1E2	C10ORF57	FAM90A17	PRICKLE2	C9ORF91	NA	NA
783	DNMT3B	USP8	AKR7A2	C11ORF48	FAM90A3	PRKCDBP	CBARA1	NA	NA
784	DNMT3L	VASP	AKT2	C11ORF51	FAM98C	PRMT3	CBWD7	NA	NA
785	DNTT	VEGFB	ALDH18A1	C11ORF59	FANK1	PRPS1	CBX4	NA	NA
786	DOC2A	VEZT	ALDH1L1	C12ORF26	FAU	PRSS23	CCDC110	NA	NA
787	DOK2	VHL	ALDOB	C12ORF29	FBN3	PSCD1	CCDC115	NA	NA
788	DPF3	VKORC1	ALDOC	C12ORF31	FBP2	PSMC3	CCDC12	NA	NA
789	DPP10	VLDLR	ALG10	C12ORF4	FBXO16	PSMD2	CCDC126	NA	NA
790	DPP6	VPS13C	ALG12	C12ORF41	FBXO42	PSME4	CCDC127	NA	NA
791	DPPA3	VPS24	ALMS1P	C12ORF56	FCRLA	PTPRG	CCDC137	NA	NA
792	DPRXP4	VPS28	ALOX12	C12ORF65	FETUB	PYCRL	CCDC51	NA	NA
793	DPY19L2P2	VPS41	ALOX12B	C12ORF66	FGD5	RAB11A	CCDC55	NA	NA
794	DRD2	VWA5A	ALPK3	C13ORF1	FGFBP2	RABL3	CCL13	NA	NA
795	DRD3	WBP5	ALPL	C14ORF126	FHDC1	RAD23B	CCNJL	NA	NA
796	DSC1	WDR1	ALS2CR11	C14ORF142	FIGLA	RAD54L	CCNO	NA	NA
797	DSC3	WDYHV1	ALS2CR12	C14ORF145	FIGNL2	RAI14	CCRL2	NA	NA
798	DSCAM	WHAMM	ALS2CR14	C14ORF156	FITM2	RAPGEF3	CCRN4L	NA	NA
799	DSCR8	WNK1	ALX4	C14ORF159	FKSG49	RBBP7	CCT5	NA	NA
800	DSE	WNT5B	AMAC1L3	C14ORF169	FLJ11235	RBMX	CCT6B	NA	NA
801	DSEL	WRB	AMDHD1	C14ORF32	FLJ16165	RBPMS2	CD2BP2	NA	NA
802	DST	WTAP	AMIGO3	C15ORF24	FLJ16323	RCC2	CD3EAP	NA	NA
803	DTX2	WWP1	ANKRD13B	C15ORF38	FLJ20273	RDX	CD81	NA	NA
804	DUB4	XBP1	ANKRD19	C15ORF42	FLJ23172	REEP5	CDC34	NA	NA
805	DUOX1	XPR1	ANKRD31	C16ORF56	FLJ25328	RFWD3	CDC42EP2	NA	NA
806	DUSP13	XRCC2	ANKRD34A	C16ORF71	FLJ25715	RGS4	CDC5L	NA	NA
807	DUSP15	XRN2	ANKRD34C	C16ORF80	FLJ27243	RHEB	CDK2AP2	NA	NA
808	DUSP5P	YIF1B	ANKRD43	C17ORF62	FLJ27255	RHOF	CDK5	NA	NA
809	DVL1	YIPF4	ANKS3	C17ORF79	FLJ30679	RIMKLB	CDR2L	NA	NA
810	DYDC1	YIPF5	ANP32A	C17ORF80	FLJ32011	RING1	CDS2	NA	NA
811	DYNC2LI1	YWHAE	ANP32E	C17ORF89	FLJ33651	RN5S9	CEBPZ	NA	NA
812	DYRK1B	YWHAZ	ANRIL	C17ORF96	FLJ34690	RNASEH2A	CEP164	NA	NA
813	DYSFIP1	ZBTB4	ANTXRL	C18ORF22	FLJ35409	RNASEH2B	CEP68	NA	NA
814	DYX1C1	ZC3H11B	ANXA2P2	C18ORF45	FLJ35767	RNF113A	CGRRF1	NA	NA
815	EBF2	ZC3H7A	AOC3	C19ORF42	FLJ35880	RNF26	CHCHD5	NA	NA
816	EBF4	ZCCHC11	AOX2P	C19ORF53	FLJ36777	RNU6-1	CHD1	NA	NA
817	EBI2	ZDHHC13	AP1M2	C19ORF56	FLJ37078	RNU6-15	CHERP	NA	NA
818	ECM2	ZFAND1	AP1S3	C19ORF70	FLJ37453	RNY1	CHMP1B	NA	NA
819	EDA	ZFAND6	AP4M1	C1ORF131	FLJ39653	RPA2	CHP	NA	NA
820	EDEM3	ZFC3H1	APLNR	C1ORF144	FLJ40712	RPA3	CHPF2	NA	NA
821	EDN3	ZHX2	APOA1	C1ORF159	FLJ41170	RPUSD3	CHRAC1	NA	NA
822	EDNRB	ZMAT3	APOA2	C1ORF163	FLJ41423	RQCD1	CHST2	NA	NA
823	EFCAB6	ZMIZ2	APOA4	C1ORF174	FLJ41841	RRP7A	CHST3	NA	NA
824	EFEMP1	ZMYM2	APOA5	C1ORF216	FLJ41941	RSRC1	CIP29	NA	NA
825	EFHA2	ZMYM6	APOB48R	C1ORF52	FLJ42842	RTN4IP1	CLCF1	NA	NA
826	EFHB	ZNF146	APOBEC3H	C1ORF53	FLJ43663	RTTN	CLP1	NA	NA
827	EFS	ZNF22	APOBEC4	C1ORF55	FLJ43752	RXRA	CNKSR3	NA	NA
828	EGFL10	ZNF226	APOC1	C1ORF59	FLJ43870	S100A3	CNO	NA	NA
829	EGFL6	ZNF274	APOC2	C1ORF74	FLJ43879	SAAL1	CNPY2	NA	NA
830	EGFLAM	ZNF318	APOD	C1ORF85	FLJ44006	SAE1	COL27A1	NA	NA
831	EGR3	ZNF330	APOF	C1QBP	FLJ44379	SAMD9	COQ10A	NA	NA
832	EHMT1	ZNF384	APOH	C20ORF108	FLJ45079	SAP30	COQ10B	NA	NA
833	EHMT2	ZNF394	APOL6	C20ORF11	FLJ45300	SCARB1	COX11	NA	NA
834	EIF1AX	ZNF430	APOM	C20ORF177	FLJ45340	SCG5	COX5B	NA	NA
835	EIF1AY	ZNF451	APRIN	C20ORF27	FLJ45513	SCLT1	CPEB4	NA	NA
836	EIF4E	ZNF514	AQP2	C20ORF29	FLJ46020	SEC62	CRIP1	NA	NA
837	EIF4E3	ZNF549	AQP3	C20ORF55	FLJ46026	2017-09-11	CRIPT	NA	NA
838	EIF4EBP3	ZNF618	AQP7	C22ORF13	FLJ46210	2017-09-09	CRISP2	NA	NA
839	ELA3A	ZNF652	ARD1B	C22ORF27	FLJ77644	SERPINE1	CRYAB	NA	NA
840	ELAVL3	ZNF654	ARFIP2	C22ORF28	FLJ90036	SERPINE2	CXORF26	NA	NA
841	ELF5	ZNF69	ARGLU1	C2ORF29	FMO4	SERTAD4	CXORF56	NA	NA
842	ELK4	ZNRD1	ARHGAP15	C2ORF34	FMO9P	SF3A3	CYB5D1	NA	NA
843	ELMO1	ZRANB2	ARHGEF5L	C2ORF42	FMOD	SFRS1	CYB5R4	NA	NA
844	ELN	ZYX	ARL10	C2ORF44	FMR1	SFRS7	CYLN2	NA	NA
845	EML5	A4GALT	ARL13A	C2ORF47	FNIP2	SH2B3	DAP3	NA	NA
846	EMR3	AASDH	ARL14	C2ORF7	FOSL2	SH3GL3	DAPK3	NA	NA
847	EMR4	ABCA3	ARL17P1	C3ORF1	FOXA1	SH3PXD2A	DAZAP2	NA	NA
848	EMX1	ABCB4	ARL3	C3ORF31	FOXF1	SH3RF2	DCI	NA	NA
849	EMX2	ABHD14B	ARMC3	C3ORF39	FOXP3	SHISA2	DCLRE1B	NA	NA
850	ENHO	ABI3	ARMCX5	C3ORF62	FPR3	SKA1	DCTN4	NA	NA
851	ENKUR	ABLIM3	ARNT2	C4ORF22	FRG1B	SLAMF7	DCUN1D3	NA	NA
852	ENOX2	ABTB2	ARP11	C4ORF48	FRK	SLC20A1	DDA1	NA	NA
853	ENPEP	ACAA2	ARPC5	C5ORF21	FRMD7	SLC25A12	DDX10	NA	NA
854	ENPP2	ACAD10	ARPM2	C5ORF35	FRY	SLC27A3	DDX24	NA	NA
855	ENPP7	ACAP1	ARRDC1	C5ORF37	FUT4	SLC2A4RG	DDX27	NA	NA
856	ENTPD2	ACAP2	ARSF	C6ORF117	FZD3	SLC35A1	DDX6	NA	NA
857	ENTPD8	ACBD3	ARSI	C6ORF145	GABRP	SLC35B3	DECR2	NA	NA
858	EP400NL	ACBD6	ART1	C6ORF150	GAGE12H	SLC37A4	DEDD2	NA	NA
859	EPB41	ACCS	ART3	C6ORF89	GAGE2B	SLC7A1	DERL2	NA	NA
860	EPB41L1	ACO1	ART4	C7ORF25	GALNT4	SLC7A5	DERPC	NA	NA
861	EPB41L4B	ACP2	ARVCF	C7ORF30	GALR2	SLITRK5	DEXI	NA	NA
862	EPHA10	ACP6	AS3MT	C7ORF36	GATA6	SMAD6	DFNB31	NA	NA
863	EPHA3	ACSF2	ASAH2C	C7ORF42	GCAT	SMARCA4	DGAT1	NA	NA
864	EPHA5	ACSS1	ASB10	C7ORF49	GCM1	SNAPIN	DHX38	NA	NA
865	EPHA6	ACTN1	ASB18	C8ORF30B	GDE1	SNORD36A	DIP2C	NA	NA
866	EPM2A	ACTN4	ASB2	C8ORF38	GDI2	SNRPG	DIS3	NA	NA
867	EPN2	ACTR1A	ASH1L	C8ORF41	GDPD2	SNX2	DKFZP761P0423	NA	NA
868	EPS8L1	ACTR1B	ASRGL1	C9ORF10OS	GGNBP1	SNX26	DNAJA4	NA	NA
869	EPS8L2	ACTR3	ASXL2	C9ORF114	GIGYF2	SNX27	DNAJB11	NA	NA
870	EPS8L3	ACTR6	ASXL3	C9ORF125	GIMAP1	SOCS1	DNAJB9	NA	NA
871	ERBB3	ADA	ATAD3C	C9ORF45	GIMAP4	SOX9	DNAJC14	NA	NA
872	ERC1	ADAM9	ATF7IP	C9ORF69	GINS1	SPA17	DNAJC17	NA	NA
873	ERG	ADAMTS3	ATF7IP2	C9ORF7	GK2	SPAG5	DNAJC24	NA	NA
874	ERMN	ADCK4	ATG2B	C9ORF78	GKAP1	SPIN4	DNAJC3	NA	NA
875	ERO1LB	ADM2	ATG9B	CABLES1	GLCCI1	SQSTM1	DNPEP	NA	NA
876	ERP44	ADPRHL2	ATOH1	CABLES2	GLRA4	SRBD1	DOCK5	NA	NA
877	ERVWE1	ADRA1B	ATP1A3	CALM1	GM2A	SRGAP1	DOHH	NA	NA
878	ESP33	AEN	ATP2C2	CALM2	GNG2	SRPX	DOLPP1	NA	NA
879	ESR2	AFF4	ATP5O	CALR	GOLSYN	STIL	DPF2	NA	NA
880	ESRRG	AGXT2	ATP6AP1L	CAND1	GOPC	STK4	DUS1L	NA	NA
881	EVI2B	AHCYL1	ATP6V0D2	CANT1	GORASP2	STRA13	DUSP14	NA	NA
882	EVX2	AHI1	ATP8A2	CAPN2	GPATCH1	STRBP	DYNC1LI2	NA	NA
883	EXOC6	AIDA	ATP8B4	CARKD	GPATCH2	STX4	DYNLL1	NA	NA
884	EYA1	AIG1	ATXN7	CARS2	GPC6	STYXL1	DYNLL2	NA	NA
885	EYA2	AIP	ATXN7L1	CASC3	GPR107	SUMO3	E4F1	NA	NA
886	EYA3	ALG6	ATXN8OS	CASK	GPR119	SUPT16H	EAF1	NA	NA
887	F11	ALG9	AURKAPS1	CBR1	GPR142	SUV39H1	ECH1	NA	NA
888	F2RL2	ALKBH6	AVIL	CBR3	GPR17	SYNCRIP	EDG1	NA	NA
889	F2RL3	ALKBH7	AVPR2	CBWD3	GPR37	SYNJ2	EEF1G	NA	NA
890	F8	ALMS1	AZI2	CBWD5	GPR88	SYNJ2BP	EEF2	NA	NA
891	F8A3	ALPK1	AZU1	CBX6	GPRASP1	SYTL4	EFHD1	NA	NA
892	FABP6	AMT	B3GALT1	CBX8	GRAMD2	TARDBP	EFNB2	NA	NA
893	FABP9	AMY1C	B3GALT2	CC2D2A	GRIK3	TBC1D14	EID3	NA	NA
894	FAIM	ANAPC10	B3GAT2	CCDC111	GRIN2C	TBCB	EIF2C1	NA	NA
895	FAM101B	ANGEL1	B3GNT4	CCDC124	GRK1	TFPI2	EIF2S1	NA	NA
896	FAM106A	ANKDD1A	B3GNT5	CCDC138	GRM8	TGFBI	EIF2S3	NA	NA
897	FAM108A1	ANKIB1	B3GN-T6	CCDC19	GSC2	THAP10	EIF3C	NA	NA
898	FAM108A3	ANKMY2	B3GNT7	CCDC21	GTF2E2	THBD	EIF3CL	NA	NA
899	FAM115B	ANKRD1	B4GALNT3	CCDC47	GTPBP1	TIPIN	EIF3G	NA	NA
900	FAM115C	ANKRD12	BAHD1	CCDC49	GUCA1C	TM7SF3	EIF3J	NA	NA
901	FAM123A	ANKRD26	BAIAP3	CCDC6	GUCY1B3	TM9SF3	EIF4A3	NA	NA
902	FAM125B	ANKRD27	BARHL1	CCDC66	GZF1	TMBIM4	EIF4EBP2	NA	NA
903	FAM131C	ANKRD30B	BAT4	CCDC76	H2BFWT	TMEM131	ELK1	NA	NA
904	FAM135A	ANKS1A	BAT5	CCDC86	HAND1	TMEM14A	ELL	NA	NA
905	FAM139A	ANO10	BATF2	CCDC88A	HAPLN4	TMEM14B	ELOF1	NA	NA
906	FAM13A	ANO6	BBC3	CCDC93	HAR1A	TMEM14D	ELOVL4	NA	NA
907	FAM13C1	ANO8	BCAP31	CCDC97	HBG2	TMEM181	ENDOD1	NA	NA
908	FAM151A	ANXA1	BCAR4	CCND1	HCRTR1	TMEM200A	ENDOG	NA	NA
909	FAM153A	ANXA5	BCAS3	CCT2	HDX	TMEM30A	ENTPD7	NA	NA
910	FAM153C	AOF2	BCL2L13	CCT4	HELQ	TMEM48	EP300	NA	NA
911	FAM159B	AP1M1	BCL8	CD109	HEXIM1	TMEM54	EPAS1	NA	NA
912	FAM163A	AP3S1	BCMO1	CD320	HIGD1B	TMEM60	EPHX1	NA	NA
913	FAM163B	APBA3	BCO2	CD63	HINT2	TMEM9	ERF	NA	NA
914	FAM169A	APBB1IP	BCORL1	CDC123	HIST1H2BC	TNFAIP8L1	ETS2	NA	NA
915	FAM178A	APEG1	BDP1	CDC37	HIST1H2BF	TNFRSF1A	EXOSC4	NA	NA
916	FAM181B	APEH	BECN1L1	CDC42EP4	HIST1H2BM	TOMM34	EXOSC5	NA	NA
917	FAM187B	APH1B	BEST3	CDC6	HIST1H3B	TOMM6	F8A1	NA	NA
918	FAM18B2	API5	BET1L	CDK2AP1	HIST1H3E	TOPBP1	FADS3	NA	NA
919	FAM193B	APLN	BET3L	CDK6	HIST1H4B	TPST1	FAM100A	NA	NA
920	FAM19A2	APOBEC3C	BFSP1	CDK9	HIST1H4D	TSEN2	FAM104A	NA	NA
921	FAM19A4	APOOL	BHLHE22	CECR7	HIST1H4J	TSPAN9	FAM118A	NA	NA
922	FAM21B	APPL1	BIN3	CENPB	HIST1H4K	TSSC1	FAM118B	NA	NA
923	FAM22A	APPL2	BIRC1	CENPBD1	HIST2H4A	TTC27	FAM132B	NA	NA
924	FAM3B	ARAF	BLK	CENPT	HLA-DRB1	TTF2	FAM160A2	NA	NA
925	FAM47B	ARAP1	BLR1	CEP72	HMOX2	TTLL12	FAM161A	NA	NA
926	FAM47C	ARCN1	BMP8B	CETN2	HORMAD2	TTLL5	FAM175B	NA	NA
927	FAM48B1	ARG2	BMPR1B	CGNL1	HOXC9	TTYH3	FAM179B	NA	NA
928	FAM55B	ARHGAP1	BPESC1	CHAC2	HRCT1	TUBA1B	FAM195B	NA	NA
929	FAM55D	ARHGAP18	BPIL1	CHCHD1	HS.105575	TUBA4A	FAM21A	NA	NA
930	FAM5C	ARHGAP29	BPY2C	CHCHD2	HS.116870	TUBB2C	FAM32A	NA	NA
931	FAM69B	ARHGDIA	BRAF	CHCHD3	HS.117299	TUBB4Q	FAM44B	NA	NA
932	FAM70A	ARHGEF12	BRAP	CHCHD6	HS.121070	TUG1	FAM46A	NA	NA
933	FAM70B	ARHGEF18	BRCA2	CHCHD8	HS.122007	TYMS	FAM46C	NA	NA
934	FAM75A4	ARHGEF19	BRD7P3	CHD1L	HS.122428	UAP1	FAM53C	NA	NA
935	FAM75A6	ARHGEF2	BREA2	CHD7	HS.124391	UBA6	FAM58A	NA	NA
936	FAM75C1	ARHGEF3	BRIP1	CHD8	HS.124623	UBAP2L	FAM65B	NA	NA
937	FAM7A2	ARID3A	BRSK2	CHMP4B	HS.125008	UBE2Q2	FAM73B	NA	NA
938	FAM7A3	ARID3B	BRUNOL6	CHST10	HS.125087	UCHL1	FAM86C	NA	NA
939	FAM83A	ARID5B	BSND	CHST12	HS.126160	UCHL3	FAM89B	NA	NA
940	FAM86B2	ARL2	BSPRY	CHST14	HS.126664	UCHL5	FAM91A1	NA	NA
941	FAM89A	ARL6IP5	BST1	CHUK	HS.126811	UIMC1	FANCC	NA	NA
942	FAM90A2P	ARMCX2	BST2	CIAPIN1	HS.127242	USP24	FASTKD5	NA	NA
943	FAM90A6P	ARPC1B	BSX	CIRH1A	HS.128018	UTP18	FBRS	NA	NA
944	FAM91A2	ARPC3	BTBD15	CISD2	HS.128234	VAMP8	FBXL11	NA	NA
945	FAM98B	ARSG	BTG4	CLASP2	HS.128463	VEPH1	FBXL12	NA	NA
946	FAM9B	ASAP1IT1	BTN2A3	CLEC16A	HS.128753	VKORC1L1	FBXL14	NA	NA
947	FAM9C	ASAP3	BZRPL1	CLIC1	HS.129329	VOPP1	FBXL17	NA	NA
948	FAT4	ASB1	C10ORF128	CLN6	HS.130562	VPS29	FBXO31	NA	NA
949	FBF1	ASGR1	C10ORF136	CLPTM1	HS.130664	VRK1	FBXO33	NA	NA
950	FBLN2	ASXL1	C10ORF140	CLPTM1L	HS.131074	WDR34	FEM1A	NA	NA
951	FBLN5	ATF2	C10ORF21	CLPX	HS.132457	WDR36	FGD1	NA	NA
952	FBXO17	ATG16L2	C10ORF25	CLSPN	HS.133009	WDR67	FHIT	NA	NA
953	FBXO2	ATHL1	C10ORF30	CMTM6	HS.133261	WDR70	FHL3	NA	NA
954	FBXO24	ATL3	C10ORF31	CNGA1	HS.134521	WDR76	FIZ1	NA	NA
955	FBXO25	ATOX1	C10ORF40	CNOT10	HS.135050	WDR92	FKBP10	NA	NA
956	FBXO44	ATP13A1	C10ORF64	CNOT6	HS.135131	WDSUB1	FKBP15	NA	NA
957	FBXO48	ATP5SL	C10ORF65	COL5A1	HS.135528	WEE1	FKBP4	NA	NA
958	FBXO9	ATP6AP1	C10ORF71	COMMD1	HS.135587	WFS1	FLJ10374	NA	NA
959	FBXW11	ATP6AP2	C10ORF73	COMMD2	HS.136432	WNT5A	FLJ10916	NA	NA
960	FBXW2	ATP6V0E2	C10ORF82	COMMD3	HS.137078	XDH	FLJ14166	NA	NA
961	FBXW5	ATP8B1	C10ORF88	COMMD7	HS.144809	XPO1	FLJ14213	NA	NA
962	FCAMR	ATPBD1B	C10ORF92	COMMD9	HS.144884	XPO5	FLJ20699	NA	NA
963	FCAR	ATXN2	C11ORF30	COPS3	HS.146586	XPO7	FLJ38973	NA	NA
964	FCF1	AXIN2	C11ORF31	COPS4	HS.14706	XRCC3	FLJ39827	NA	NA
965	FCGBP	B3GALT4	C11ORF35	COPS5	HS.147725	XRCC5	FLJ42102	NA	NA
966	FCGR1B	B4GALNT4	C11ORF39	COPS7A	HS.148886	YAP1	FLJ45248	NA	NA
967	FCGR2A	B4GALT1	C11ORF42	COPS7B	HS.149005	YEATS4	FLYWCH2	NA	NA
968	FCGR2B	B4GALT3	C11ORF45	COPZ1	HS.149038	YES1	FOSB	NA	NA
969	FCGR3A	B4GALT6	C11ORF53	COQ9	HS.150668	YWHAH	FOXC1	NA	NA
970	FCHSD1	BAPX1	C11ORF64	CORO1C	HS.156773	ZBTB42	FOXF2	NA	NA
971	FCN2	BASP1	C11ORF65	COTL1	HS.161330	ZC3H12C	FRG1	NA	NA
972	FCN3	BAT2L	C11ORF66	COX10	HS.163264	ZC3H4	FRMD8	NA	NA
973	FCRL2	BBS1	C11ORF71	COX4NB	HS.16360	ZFP90	FSCN1	NA	NA
974	FCRL3	BBS12	C11ORF72	COX5A	HS.163813	ZFPM2	FTSJ3	NA	NA
975	FCRL5	BCAT1	C11ORF86	COX6B1	HS.164030	ZFYVE26	FTSJD1	NA	NA
976	FER1L5	BCAT2	C12ORF27	CPOX	HS.164401	ZMIZ1	FURIN	NA	NA
977	FERMT3	BCL2L2	C12ORF37	CPSF1	HS.164406	ZNF252	FXR2	NA	NA
978	FGA	BET1	C12ORF42	CRABP2	HS.166545	ZNF428	GALIG	NA	NA
979	FGB	BEX5	C12ORF53	CRAMP1L	HS.167721	ZNF511	GATA2	NA	NA
980	FGD2	BFAR	C12ORF54	CREB3	HS.170508	ZNF512	GATAD2A	NA	NA
981	FGF13	BGN	C12ORF62	CREB3L4	HS.171009	ZNF828	GATAD2B	NA	NA
982	FGF14	BIK	C12ORF63	CREBZF	HS.171397	ZSWIM7	GATC	NA	NA
983	FGF18	BLID	C12ORF68	CREG1	HS.193951	NA	GCC1	NA	NA
984	FGF20	BLMH	C12ORF72	CRELD2	HS.195372	NA	GFOD2	NA	NA
985	FGF21	BLVRA	C12ORF73	CRKRS	HS.197670	NA	GFPT2	NA	NA
986	FGF23	BLVRB	C13ORF16	CRNKL1	HS.209244	NA	GJC2	NA	NA
987	FGF6	BRD1	C13ORF36	CRTC3	HS.209882	NA	GLS	NA	NA
988	FGF8	BRI3	C14ORF100	CSF1R	HS.210969	NA	GLT8D2	NA	NA
989	FGFR4	BRI3P1	C14ORF11	CSRP1	HS.211743	NA	GNA11	NA	NA
990	FGG	BRP44	C14ORF121	CSRP2	HS.22302	NA	GNB2	NA	NA
991	FGL1	BTAF1	C14ORF124	CSTF2	HS.224449	NA	GNL2	NA	NA
992	FGR	BTBD10	C14ORF128	CSTF2T	HS.224854	NA	GNPNAT1	NA	NA
993	FKBP7	BTBD2	C14ORF148	CTCF	HS.22689	NA	GOLPH3	NA	NA
994	FKBP9	C10ORF11	C14ORF162	CTNNBL1	HS.233165	NA	GOLT1B	NA	NA
995	FLG2	C10ORF28	C14ORF174	CTPS	HS.253460	NA	GORASP1	NA	NA
996	FLJ00312	C10ORF33	C14ORF180	CTSA	HS.254602	NA	GOT1	NA	NA
997	FLJ10088	C10ORF54	C14ORF181	CUL2	HS.255242	NA	GPATCH3	NA	NA
998	FLJ10324	C10ORF55	C14ORF21	CUTC	HS.262789	NA	GPR137B	NA	NA
999	FLJ10661	C11ORF10	C14ORF28	CUTL1	HS.266775	NA	GPR172A	NA	NA
1000	FLJ13224	C11ORF2	C14ORF38	CWC15	HS.274526	NA	GPR3	NA	NA
1001	FLJ14100	C11ORF57	C14ORF49	CWF19L1	HS.278303	NA	GPR63	NA	NA
1002	FLJ14107	C11ORF67	C14ORF64	CXORF39	HS.280461	NA	GPR89A	NA	NA
1003	FLJ14816	C11ORF83	C14ORF68	CXORF64	HS.283139	NA	GRAMD1B	NA	NA
1004	FLJ20397	C12ORF10	C14ORF72	CXXC1	HS.28694	NA	GRM2	NA	NA
1005	FLJ20518	C12ORF23	C15ORF2	CYB561D2	HS.291377	NA	GRPEL1	NA	NA
1006	FLJ20581	C12ORF47	C15ORF20	CYB5D2	HS.291856	NA	GRWD1	NA	NA
1007	FLJ21767	C12ORF51	C15ORF27	CYB5R1	HS.297475	NA	GTF2B	NA	NA
1008	FLJ22447	C12ORF57	C15ORF28	CYBASC3	HS.302742	NA	GTF2F1	NA	NA
1009	FLJ22675	C13ORF25	C15ORF37	CYC1	HS.306876	NA	GTF2H2	NA	NA
1010	FLJ23584	C14ORF104	C15ORF40	CYCS	HS.308073	NA	GTF3C4	NA	NA
1011	FLJ25006	C14ORF147	C15ORF5	CYP2J2	HS.309493	NA	HADHA	NA	NA
1012	FLJ25076	C14ORF82	C15ORF54	CYP4F11	HS.311855	NA	HARS2	NA	NA
1013	FLJ26850	C15ORF17	C15ORF62	CYTH1	HS.313056	NA	HBEGF	NA	NA
1014	FLJ27465	C16ORF30	C16ORF10	DAGLA	HS.31532	NA	HCFC2	NA	NA
1015	FLJ30092	C16ORF52	C16ORF47	DCAF10	HS.319406	NA	HDAC4	NA	NA
1016	FLJ30594	C16ORF58	C16ORF62	DCAF16	HS.323190	NA	HERC6	NA	NA
1017	FLJ30851	C16ORF63	C16ORF69	DCLRE1A	HS.332980	NA	HES1	NA	NA
1018	FLJ31401	C16ORF68	C16ORF70	DCTN5	HS.336593	NA	HES4	NA	NA
1019	FLJ31568	C16ORF7	C16ORF82	DCXR	HS.345700	NA	HES6	NA	NA
1020	FLJ31945	C16ORF86	C17ORF102	DDX1	HS.352818	NA	HEYL	NA	NA
1021	FLJ32063	C16ORF87	C17ORF28	DDX18	HS.356962	NA	HIC2	NA	NA
1022	FLJ32569	C16ORF93	C17ORF37	DDX21	HS.357539	NA	HIF1AN	NA	NA
1023	FLJ32679	C17ORF48	C17ORF46	DDX23	HS.359754	NA	HIST1H2AA	NA	NA
1024	FLJ32784	C17ORF67	C17ORF56	DDX28	HS.367445	NA	HIST1H4H	NA	NA
1025	FLJ32810	C17ORF69	C17ORF57	DDX49	HS.374460	NA	HIST2H4B	NA	NA
1026	FLJ34503	C18ORF19	C17ORF60	DDX5	HS.377257	NA	HIVEP1	NA	NA
1027	FLJ35379	C18ORF21	C17ORF65	DDX54	HS.377419	NA	HLA-DMA	NA	NA
1028	FLJ35424	C18ORF32	C17ORF66	DDX55	HS.382131	NA	HMOX1	NA	NA
1029	FLJ35785	C19ORF10	C17ORF76	DDX56	HS.385749	NA	HN1	NA	NA
1030	FLJ35848	C19ORF22	C17ORF77	DERL1	HS.388287	NA	HNRNPF	NA	NA
1031	FLJ36032	C19ORF25	C17ORF86	DGCR6L	HS.388997	NA	HNRPLL	NA	NA
1032	FLJ36144	C19ORF33	C18ORF1	DGCR8	HS.389313	NA	HOMER1	NA	NA
1033	FLJ37786	C19ORF61	C18ORF16	DGKQ	HS.393308	NA	HOXD1	NA	NA
1034	FLJ38379	C19ORF66	C18ORF18	DHRS4L2	HS.400256	NA	HPS6	NA	NA
1035	FLJ38723	C1GALT1	C18ORF26	DHRS7B	HS.403213	NA	HS.105636	NA	NA
1036	FLJ39061	C1ORF115	C18ORF58	DHX16	HS.411472	NA	HS.120300	NA	NA
1037	FLJ39632	C1ORF123	C18ORF62	DHX33	HS.415576	NA	HS.121525	NA	NA
1038	FLJ39739	C1ORF19	C19ORF26	DHX35	HS.429843	NA	HS.150147	NA	NA
1039	FLJ40039	C1ORF21	C19ORF30	DIMT1L	HS.430335	NA	HS.154948	NA	NA
1040	FLJ40113	C1ORF218	C19ORF38	DIRC2	HS.434422	NA	HS.193406	NA	NA
1041	FLJ40296	C1ORF50	C19ORF4	DISP1	HS.434904	NA	HS.211724	NA	NA
1042	FLJ40330	C1ORF54	C19ORF44	DISP2	HS.434957	NA	HS.21177	NA	NA
1043	FLJ40448	C1ORF58	C19ORF47	DJ222E13.2	HS.435263	NA	HS.22381	NA	NA
1044	FLJ40453	C1ORF66	C19ORF51	DKC1	HS.436053	NA	HS.254006	NA	NA
1045	FLJ40672	C1ORF71	C19ORF69	DKFZP686O24166	HS.436323	NA	HS.25892	NA	NA
1046	FLJ41352	C1ORF93	C19ORF71	DLAT	HS.436448	NA	HS.276860	NA	NA
1047	FLJ41733	C1RL	C19ORF73	DNAJA1	HS.437395	NA	HS.334831	NA	NA
1048	FLJ42258	C20ORF111	C19ORF75	DNAJA3	HS.441213	NA	HS.348844	NA	NA
1049	FLJ42289	C20ORF197	C1ORF105	DNAJC11	HS.441813	NA	HS.362343	NA	NA
1050	FLJ43276	C20ORF20	C1ORF111	DNAJC19	HS.442504	NA	HS.373705	NA	NA
1051	FLJ43859	C20ORF45	C1ORF120	DNAJC25	HS.443436	NA	HS.374257	NA	NA
1052	FLJ43860	C2ORF24	C1ORF127	DNAJC5	HS.444092	NA	HS.445036	NA	NA
1053	FLJ43950	C2ORF30	C1ORF132	DNAJC7	HS.444291	NA	HS.445274	NA	NA
1054	FLJ44635	C2ORF32	C1ORF137	DNAJC8	HS.444587	NA	HS.445365	NA	NA
1055	FLJ44653	C2ORF63	C1ORF138	DNCL1	HS.445343	NA	HS.461819	NA	NA
1056	FLJ45256	C3ORF54	C1ORF140	DNLZ	HS.445442	NA	HS.4892	NA	NA
1057	FLJ45422	C3ORF63	C1ORF157	DOCK8	HS.44650	NA	HS.489254	NA	NA
1058	FLJ45537	C3ORF72	C1ORF162	DOLK	HS.447508	NA	HS.505676	NA	NA
1059	FLJ45966	C4ORF14	C1ORF177	DRG1	HS.448059	NA	HS.537004	NA	NA
1060	FLJ46109	C5	C1ORF189	DUS3L	HS.452702	NA	HS.543887	NA	NA
1061	FLJ46321	C5ORF15	C1ORF190	DUSP12	HS.454935	NA	HS.547277	NA	NA
1062	FLJ46361	C5ORF24	C1ORF220	DUSP3	HS.463736	NA	HS.556082	NA	NA
1063	FLJ46836	C5ORF30	C1ORF26	DYNC1H1	HS.466840	NA	HS.556255	NA	NA
1064	FLJ90231	C5ORF32	C1ORF35	E2F3	HS.46689	NA	HS.565887	NA	NA
1065	FLRT3	C5ORF33	C1ORF49	E2F4	HS.477876	NA	HS.567759	NA	NA
1066	FLT4	C5ORF39	C1ORF51	E2F8	HS.479551	NA	HS.568329	NA	NA
1067	FLYWCH1	C6ORF114	C1ORF62	EAF2	HS.487766	NA	HS.569175	NA	NA
1068	FMO3	C6ORF115	C1ORF65	EARS2	HS.4986	NA	HS.570838	NA	NA
1069	FMO6P	C6ORF120	C1ORF68	EBNA1BP2	HS.501656	NA	HS.572102	NA	NA
1070	FNDC1	C6ORF129	C1ORF77	ECHS1	HS.510638	NA	HS.573264	NA	NA
1071	FOLH1	C6ORF130	C1ORF83	EDNRA	HS.512106	NA	HS.573541	NA	NA
1072	FOLR1	C6ORF136	C1ORF92	EFR3A	HS.512276	NA	HS.576633	NA	NA
1073	FOLR4	C6ORF160	C1ORF95	EFTUD2	HS.512285	NA	HS.581293	NA	NA
1074	FOXA2	C6ORF191	C1QL4	EHBP1	HS.515946	NA	HS.582113	NA	NA
1075	FOXB1	C6ORF192	C20ORF118	EHD1	HS.516721	NA	HS.71947	NA	NA
1076	FOXD4L2	C6ORF52	C20ORF133	EID2	HS.518527	NA	HS.92308	NA	NA
1077	FOXE1	C6ORF57	C20ORF135	EIF2AK2	HS.519644	NA	HS.98330	NA	NA
1078	FOXE3	C6ORF58	C20ORF151	EIF2B1	HS.520750	NA	HSD17B10	NA	NA
1079	FOXI1	C7ORF23	C20ORF185	EIF2B3	HS.520926	NA	HSDL1	NA	NA
1080	FOXN3	C7ORF59	C20ORF191	EIF3D	HS.522428	NA	HSP90AB1	NA	NA
1081	FOXO6	C7ORF61	C20ORF26	EIF3I	HS.523508	NA	HSPA1A	NA	NA
1082	FOXP2	C8ORF34	C20ORF3	EIF4ENIF1	HS.524129	NA	HSPB1	NA	NA
1083	FOXR1	C8ORF4	C20ORF38	EIF5A	HS.526528	NA	HSPB8	NA	NA
1084	FPGS	C8ORF40	C20ORF43	ELAC2	HS.527174	NA	HSPBAP1	NA	NA
1085	FPR2	C8ORF58	C20ORF54	ELF1	HS.527194	NA	HSPBL2	NA	NA
1086	FRAS1	C9ORF167	C20ORF66	ELMOD1	HS.527535	NA	ICT1	NA	NA
1087	FRAT1	C9ORF169	C20ORF75	ELOVL2	HS.527671	NA	ID3	NA	NA
1088	FREM2	C9ORF21	C20ORF79	ELP3	HS.527876	NA	IER2	NA	NA
1089	FRG2	C9ORF5	C20ORF86	ELP4	HS.528210	NA	IFNGR1	NA	NA
1090	FRG2B	C9ORF82	C20ORF96	EMD	HS.528284	NA	IFT20	NA	NA
1091	FRMD4B	C9ORF86	C21ORF114	EME1	HS.529514	NA	IFT57	NA	NA
1092	FRMPD2	C9ORF9	C21ORF121	EMP1	HS.529962	NA	IL11	NA	NA
1093	FRMPD2L1	C9ORF90	C21ORF122	ENC1	HS.530359	NA	IL12A	NA	NA
1094	FRMPD2L2	CA5B	C21ORF123	ENY2	HS.532515	NA	IMPDH2	NA	NA
1095	FRRS1	CA8	C21ORF124	EPHA4	HS.534641	NA	INPP1	NA	NA
1096	FRS2	CAB39	C21ORF129	EPM2AIP1	HS.536770	NA	INPP5E	NA	NA
1097	FRYL	CABC1	C21ORF131	EPS15L1	HS.537371	NA	INTS5	NA	NA
1098	FSCB	CABP7	C21ORF37	ERCC3	HS.537754	NA	INTS7	NA	NA
1099	FSCN2	CACNA2D3	C21ORF42	ERH	HS.538000	NA	IPO13	NA	NA
1100	FSD1	CALCOCO1	C21ORF56	ERLIN1	HS.538083	NA	IPPK	NA	NA
1101	FSD2	CALCOCO2	C21ORF63	ESCO2	HS.538103	NA	IQCG	NA	NA
1102	FSHB	CALHM2	C21ORF67	ESRRA	HS.538121	NA	ISG20	NA	NA
1103	FSHR	CALU	C21ORF77	ESRRAP2	HS.538762	NA	ISL2	NA	NA
1104	FSTL4	CAMLG	C21ORF84	ESYT1	HS.538833	NA	ITFG2	NA	NA
1105	FTCD	CAMSAP1	C21ORF93	ETFDH	HS.538933	NA	ITPR1	NA	NA
1106	FUSSEL18	CAMSAP1L1	C21ORF99	ETV3	HS.539123	NA	ITPRIPL2	NA	NA
1107	FUT6	CAPG	C22ORF24	EXOSC6	HS.539195	NA	JAG1	NA	NA
1108	FUT9	CAPN1	C22ORF37	EXOSC7	HS.539213	NA	JARID1A	NA	NA
1109	FXYD1	CAPN5	C2CD3	F12	HS.539339	NA	JARID2	NA	NA
1110	FXYD2	CAPZA2	C2CD4C	FADD	HS.539384	NA	JMJD4	NA	NA
1111	FXYD3	CARD11	C2CD4D	FAF2	HS.539385	NA	JTB	NA	NA
1112	FYB	CARM1	C2ORF19	FAH	HS.539400	NA	KAZALD1	NA	NA
1113	FZR1	CBLN3	C2ORF51	FAHD2B	HS.539427	NA	KBTBD2	NA	NA
1114	G6PC	CBR4	C2ORF54	FAM102B	HS.539444	NA	KBTBD8	NA	NA
1115	G6PC2	CCDC102A	C2ORF60	FAM105A	HS.539450	NA	KCTD11	NA	NA
1116	GAB1	CCDC106	C2ORF61	FAM105B	HS.539683	NA	KCTD15	NA	NA
1117	GAB2	CCDC112	C2ORF77	FAM110B	HS.539981	NA	KCTD18	NA	NA
1118	GABBR1	CCDC128	C2ORF79	FAM111B	HS.540009	NA	KIAA0174	NA	NA
1119	GABPAP	CCDC130	C2ORF83	FAM120AOS	HS.540724	NA	KIAA0195	NA	NA
1120	GABRA5	CCDC23	C2ORF88	FAM12A	HS.541027	NA	KIAA0247	NA	NA
1121	GABRB2	CCDC45	C2ORF90	FAM136A	HS.541100	NA	KIAA0258	NA	NA
1122	GABRB3	CCDC53	C3AR1	FAM136B	HS.541273	NA	KIAA0261	NA	NA
1123	GABRG2	CCDC59	C3ORF22	FAM13B	HS.541315	NA	KIAA0415	NA	NA
1124	GAFA1	CCDC69	C3ORF32	FAM168B	HS.541352	NA	KIAA0494	NA	NA
1125	GAGE1	CCDC72	C3ORF36	FAM172A	HS.541541	NA	KIAA1688	NA	NA
1126	GAGE12I	CCDC84	C3ORF41	FAM173B	HS.541581	NA	KIF1C	NA	NA
1127	GAGE4	CCDC85B	C3ORF46	FAM174B	HS.541726	NA	KIF2A	NA	NA
1128	GAGE5	CCDC90A	C3ORF50	FAM195A	HS.541820	NA	KIF7	NA	NA
1129	GAGE6	CCDC92	C3ORF55	FAM36A	HS.541834	NA	KLHL18	NA	NA
1130	GAK	CCNI	C3ORF71	FAM50A	HS.541845	NA	KLHL21	NA	NA
1131	GAL3ST3	CCNK	C4A	FAM55C	HS.541852	NA	KPNA4	NA	NA
1132	GALC	CD274	C4ORF10	FAM57A	HS.541987	NA	KPNA5	NA	NA
1133	GALE	CD2AP	C4ORF12	FAM82A2	HS.542141	NA	KRBA1	NA	NA
1134	GALNT9	CD99	C4ORF19	FAM86D	HS.542155	NA	KRT17	NA	NA
1135	GALR3	CDC40	C4ORF28	FAM98A	HS.542356	NA	KRT86	NA	NA
1136	GAN	CDC42BPB	C4ORF29	FAR1	HS.542622	NA	KTI12	NA	NA
1137	GAPDHS	CDK7	C4ORF3	FARSA	HS.542708	NA	LANCL2	NA	NA
1138	GAPT	CDKAL1	C4ORF35	FASTKD1	HS.542803	NA	LEPROTL1	NA	NA
1139	GAS2	CDKN1C	C4ORF36	FASTKD2	HS.542905	NA	LMCD1	NA	NA
1140	GAS2L1	CDKN2AIP	C4ORF38	FBXO8	HS.543063	NA	LMO2	NA	NA
1141	GAS7	CDR2	C4ORF42	FCRLB	HS.543064	NA	LRPPRC	NA	NA
1142	GBA2	CDRT4	C4ORF45	FDX1L	HS.543092	NA	LRRC16A	NA	NA
1143	GBA3	CEBPB	C4ORF47	FERMT1	HS.543144	NA	LRRC3	NA	NA
1144	GBP6	CEBPG	C4ORF50	FGFR1OP	HS.543219	NA	LRRC47	NA	NA
1145	GCET2	CELSR2	C5AR1	FHOD1	HS.543510	NA	LRRC59	NA	NA
1146	GCK	CEP135	C5ORF20	FHOD3	HS.543561	NA	LRWD1	NA	NA
1147	GCNT2	CEP27	C5ORF27	FICD	HS.543803	NA	LSG1	NA	NA
1148	GCNT6	CEP350	C5ORF38	FKBP11	HS.544069	NA	LUZP1	NA	NA
1149	GCOM1	CEP57	C5ORF40	FLJ12949	HS.544070	NA	LY96	NA	NA
1150	GDA	CFB	C5ORF43	FLJ13305	HS.544132	NA	LYPD6	NA	NA
1151	GDF1	CFD	C5ORF48	FLJ20125	HS.544353	NA	LYSMD2	NA	NA
1152	GDF5OS	CFDP1	C5ORF60	FLJ20489	HS.544379	NA	M160	NA	NA
1153	GDF6	CFL1	C6	FLJ20628	HS.544487	NA	MACROD1	NA	NA
1154	GDNF	CHCHD9	C6ORF107	FLJ20718	HS.544686	NA	MAF1	NA	NA
1155	GEFT	CHD9	C6ORF123	FLJ22222	HS.544791	NA	MAMLD1	NA	NA
1156	GEMIN7	CHIC2	C6ORF124	FLJ33630	HS.545045	NA	MAN2C1	NA	NA
1157	GFRA1	CHMP1A	C6ORF126	FLJ35801	HS.545048	NA	MAP1D	NA	NA
1158	GFRA4	CHMP2B	C6ORF127	FLJ38482	HS.545118	NA	MAP1LC3B	NA	NA
1159	GFRAL	CHMP4C	C6ORF142	FLJ42627	HS.545243	NA	MAP2K1IP1	NA	NA
1160	GGA1	CHPF	C6ORF148	FLOT1	HS.545251	NA	MAPK6	NA	NA
1161	GGT1	CHRNB1	C6ORF15	FNTB	HS.545277	NA	MARCKSL1	NA	NA
1162	GGT2	CHST7	C6ORF163	FOXD1	HS.545298	NA	MARK3	NA	NA
1163	GGTL3	CHSY1	C6ORF185	FOXD2	HS.545586	NA	MAST4	NA	NA
1164	GGTLC1	CHSY3	C6ORF186	FRAP1	HS.545587	NA	MBOAT7	NA	NA
1165	GH1	CIB1	C6ORF188	FRAT2	HS.545759	NA	MCOLN1	NA	NA
1166	GH2	CIB2	C6ORF201	FREQ	HS.545887	NA	MED10	NA	NA
1167	GHRHR	CIC	C6ORF223	FRMD3	HS.545976	NA	MED19	NA	NA
1168	GHSR	CIR1	C6ORF224	FSD1L	HS.546119	NA	MED25	NA	NA
1169	GIMAP2	CIRBP	C6ORF27	FTO	HS.546150	NA	MED29	NA	NA
1170	GIMAP6	CLASP1	C6ORF54	FUBP1	HS.546213	NA	MEPCE	NA	NA
1171	GIMAP7	CLDN12	C6ORF70	FUS	HS.547239	NA	METAP2	NA	NA
1172	GIPC2	CLDN7	C6ORF78	FXC1	HS.547366	NA	MEX3B	NA	NA
1173	GIYD2	CLEC2B	C6ORF79	FZD8	HS.547587	NA	MFAP3	NA	NA
1174	GJA5	CLINT1	C6ORF85	G6PC3	HS.549823	NA	MFSD5	NA	NA
1175	GJB3	CLIP4	C6ORF97	GALNT14	HS.549914	NA	MGAT1	NA	NA
1176	GJB6	CLNS1A	C7ORF31	GBF1	HS.551126	NA	MGC42630	NA	NA
1177	GLIS3	CLOCK	C7ORF46	GEMIN4	HS.551128	NA	MICALL1	NA	NA
1178	GLRA3	CLPP	C7ORF51	GEMIN5	HS.551136	NA	MIDN	NA	NA
1179	GLS2	CLTC	C7ORF54	GFM1	HS.551253	NA	MINPP1	NA	NA
1180	GLUL	CMTM8	C7ORF57	GGCX	HS.551438	NA	MIR1185-1	NA	NA
1181	GLYAT	CNDP2	C7ORF60	GHITM	HS.551898	NA	MIR1204	NA	NA
1182	GLYCAM1	CNIH3	C7ORF65	GHR	HS.552008	NA	MIR125B1	NA	NA
1183	GNAI1	CNIH4	C7ORF66	GINS4	HS.552320	NA	MIR181B1	NA	NA
1184	GNAL	CNOT2	C7ORF69	GLA	HS.55246	NA	MIR345	NA	NA
1185	GNAO1	CNTLN	C8G	GLCE	HS.553019	NA	MIR761	NA	NA
1186	GNAT1	COG2	C8ORF12	GLDC	HS.553134	NA	MKI67IP	NA	NA
1187	GNLY	COG4	C8ORF16	GLG1	HS.553158	NA	MKRN2	NA	NA
1188	GNRH2	COL1A1	C8ORF17	GLIPR1	HS.553217	NA	MLF1	NA	NA
1189	GOLGA6	COL4A2	C8ORF31	GLO1	HS.554324	NA	MLF2	NA	NA
1190	GOLGA6B	COPA	C8ORF46	GLOD4	HS.554603	NA	MLL4	NA	NA
1191	GOLGA8G	COPB1	C8ORF51	GLRB	HS.554615	NA	MMP1	NA	NA
1192	GOSR1	COPB2	C8ORF54	GLRX3	HS.554701	NA	MMP10	NA	NA
1193	GPBAR1	COPG	C8ORF59	GLRX5	HS.554965	NA	MMP15	NA	NA
1194	GPIHBP1	COPG2	C8ORF73	GLTSCR2	HS.555126	NA	MMP9	NA	NA
1195	GPLD1	COPG2IT1	C8ORF77	GMFB	HS.555208	NA	MOBKL1B	NA	NA
1196	GPM6A	CORO7	C8ORF86	GNA15	HS.555260	NA	MORC3	NA	NA
1197	GPM6B	COX17	C8ORFK32	GNE	HS.555595	NA	MOSC2	NA	NA
1198	GPR109B	COX19	C9ORF102	GNL1	HS.557040	NA	MOSPD1	NA	NA
1199	GPR125	COX6C	C9ORF103	GNPDA1	HS.557218	NA	MPI	NA	NA
1200	GPR128	COX7A2	C9ORF110	GNRH1	HS.557356	NA	MPV17L2	NA	NA
1201	GPR135	COX7A2L	C9ORF126	GPAA1	HS.558212	NA	MRFAP1	NA	NA
1202	GPR141	COX7B	C9ORF129	GPC1	HS.558282	NA	MRPL32	NA	NA
1203	GPR149	COX7C	C9ORF130	GPN1	HS.558286	NA	MRPL41	NA	NA
1204	GPR155	COX8A	C9ORF14	GPR108	HS.559860	NA	MRPL49	NA	NA
1205	GPR173	CPD	C9ORF144B	GPR137C	HS.560098	NA	MRPS18A	NA	NA
1206	GPR174	CPS1	C9ORF16	GPR175	HS.560344	NA	MRPS24	NA	NA
1207	GPR52	CPT2	C9ORF163	GPR89B	HS.560459	NA	MRPS34	NA	NA
1208	GPR64	CRADD	C9ORF164	GPS2	HS.560741	NA	MRPS35	NA	NA
1209	GPR65	CREBL1	C9ORF172	GRHPR	HS.560987	NA	MRPS36	NA	NA
1210	GPR82	CRIP2	C9ORF173	GRXCR1	HS.561130	NA	MSX1	NA	NA
1211	GPR83	CRKL	C9ORF27	GSPT1	HS.561259	NA	MSX2	NA	NA
1212	GPR97	CRTC2	C9ORF58	GTF2A2	HS.561493	NA	MTA2	NA	NA
1213	GPR98	CRY2	C9ORF61	GTF2F2	HS.563406	NA	MTCH1	NA	NA
1214	GPRC5C	CRYL1	C9ORF64	GTF2H3	HS.563639	NA	MTF2	NA	NA
1215	GPSM1	CRYZ	C9ORF66	GTF3C5	HS.563827	NA	MTG1	NA	NA
1216	GPX5	CSGALNACT2	C9ORF71	GTPBP4	HS.563862	NA	MTHFD2L	NA	NA
1217	GRAP	CSK	C9ORF79	GUF1	HS.563863	NA	MTM1	NA	NA
1218	GRB14	CSNK1G2	C9ORF96	GUSBL2	HS.564000	NA	MTMR9	NA	NA
1219	GRB7	CSNK2A2	CA10	GXYLT1	HS.564159	NA	MTRF1	NA	NA
1220	GREB1	CSNK2B	CA11	H2AFV	HS.564211	NA	MUL1	NA	NA
1221	GRHL1	CSPG4	CA6	H2AFY2	HS.564504	NA	MXD1	NA	NA
1222	GRHL3	CSTB	CABIN1	H2AFZ	HS.564542	NA	MYBBP1A	NA	NA
1223	GRIA3	CTDSPL	CABP4	HADH2	HS.564574	NA	MYD88	NA	NA
1224	GRIA4	CTGLF3	CACNA1E	HARS	HS.564701	NA	MYLIP	NA	NA
1225	GRIK2	CTSD	CACNA1F	HAUS5	HS.564967	NA	MYPOP	NA	NA
1226	GRIN1	CTSK	CACNA1S	HCP5	HS.565374	NA	NAB2	NA	NA
1227	GRIN2B	CTSO	CACNG1	HDAC3	HS.565503	NA	NACAP1	NA	NA
1228	GRINL1A	CTTNBP2NL	CACNG4	HDDC2	HS.565550	NA	NADK	NA	NA
1229	GRIP2	CUEDC2	CADM2	HDHD1A	HS.565557	NA	NADSYN1	NA	NA
1230	GRK4	CUL5	CALHM1	HECTD1	HS.565633	NA	NANOS3	NA	NA
1231	GRK6	CUL7	CALML5	HECTD3	HS.565708	NA	NANS	NA	NA
1232	GRLF1	CUL9	CAMK2A	HERC1	HS.565830	NA	NAPA	NA	NA
1233	GRM3	CWF19L2	CAMK2N2	HERC2	HS.565917	NA	NARS	NA	NA
1234	GRM7	CXORF38	CAMKV	HIBCH	HS.565921	NA	NAT15	NA	NA
1235	GRP	CXORF45	CAMTA1	HIST1H3G	HS.565987	NA	NAT9	NA	NA
1236	GRPR	CYBA	CAMTA2	HNRNPA0	HS.566199	NA	NDST2	NA	NA
1237	GRRP1	CYP27A1	CAP1	HNRNPA3P1	HS.566280	NA	NDUFB10	NA	NA
1238	GRTP1	CYP2E1	CAPN14	HNRPA1L-2	HS.566306	NA	NDUFC2	NA	NA
1239	GRXCR2	CYP2R1	CAPN6	HOXA5	HS.566333	NA	NDUFS2	NA	NA
1240	GSG1	CYP4V2	CAPZA3	HOXD11	HS.566359	NA	NECAB3	NA	NA
1241	GSTA2	CYP51A1	CARD6	HOXD13	HS.566479	NA	NECAP1	NA	NA
1242	GSTA3	CYTH2	CART1	HOXD4	HS.566481	NA	NEU1	NA	NA
1243	GSTM2	DAGLB	CASD1	HP1BP3	HS.566484	NA	NEURL2	NA	NA
1244	GSTM4	DAPK1	CASP5	HS.123119	HS.566614	NA	NEURL4	NA	NA
1245	GSTTP2	DBP	CASR	HS.126573	HS.566643	NA	NFKBIE	NA	NA
1246	GSTZ1	DCAF7	CBLN1	HS.128708	HS.566889	NA	NFXL1	NA	NA
1247	GTF2A1	DCAKD	CBLN2	HS.129546	HS.567033	NA	NHLRC2	NA	NA
1248	GTF2IRD2B	DCBLD1	CBY3	HS.130916	HS.567192	NA	NKIRAS1	NA	NA
1249	GTF2IRD2P	DCP1A	CCDC105	HS.133324	HS.567472	NA	NKRF	NA	NA
1250	GTPBP10	DCTN2	CCDC107	HS.157344	HS.568498	NA	NMNAT1	NA	NA
1251	GTSF1L	DDIT3	CCDC109A	HS.158923	HS.568870	NA	NOC2L	NA	NA
1252	GYG2	DDIT4L	CCDC11	HS.171082	HS.568945	NA	NOL7	NA	NA
1253	GYPC	DDOST	CCDC114	HS.175465	HS.569298	NA	NOL9	NA	NA
1254	GYPE	DDT	CCDC120	HS.19339	HS.569340	NA	NOMO3	NA	NA
1255	H2AFB1	DDX50	CCDC123	HS.250648	HS.569404	NA	NOP58	NA	NA
1256	HAL	DDX60	CCDC129	HS.25318	HS.569411	NA	NOSIP	NA	NA
1257	HAND2	DECR1	CCDC134	HS.278145	HS.569596	NA	NOV	NA	NA
1258	HAO2	DEF6	CCDC136	HS.278817	HS.569956	NA	NP	NA	NA
1259	HAP1	DEFB129	CCDC140	HS.291319	HS.570176	NA	NPDC1	NA	NA
1260	HAPLN1	DENND4B	CCDC141	HS.336370	HS.570343	NA	NPLOC4	NA	NA
1261	HAS2	DENND5B	CCDC142	HS.354359	HS.570535	NA	NR2F1	NA	NA
1262	HAS3	DHRS1	CCDC144NL	HS.355933	HS.570580	NA	NRBF2	NA	NA
1263	HAUS6	DHRS7	CCDC146	HS.369017	HS.570636	NA	NRBP1	NA	NA
1264	HBS1L	DHTKD1	CCDC150	HS.397465	HS.570650	NA	NSA2	NA	NA
1265	HCN2	DHX58	CCDC152	HS.40289	HS.571245	NA	NT5C3L	NA	NA
1266	HDGFL1	DJ341D10.1	CCDC155	HS.403972	HS.571661	NA	NUDT16	NA	NA
1267	HDLBP	DKFZP761E198	CCDC29	HS.409403	HS.571946	NA	NUDT19	NA	NA
1268	HEATR7A	DLG1	CCDC33	HS.42612	HS.572013	NA	NUMBL	NA	NA
1269	HEATR7B2	DMWD	CCDC35	HS.430851	HS.572246	NA	NXT2	NA	NA
1270	HEMGN	DNAJC13	CCDC38	HS.438905	HS.572624	NA	OAF	NA	NA
1271	HEPACAM	DNAJC18	CCDC48	HS.446266	HS.572649	NA	OKL38	NA	NA
1272	HEPACAM2	DNAJC27	CCDC54	HS.446671	HS.572883	NA	OPRS1	NA	NA
1273	HEPH	DNAL4	CCDC60	HS.46506	HS.573131	NA	ORAI1	NA	NA
1274	HERC2P2	DNASE2	CCDC61	HS.46839	HS.573320	NA	ORC4L	NA	NA
1275	HERC2P4	DNM1	CCDC64B	HS.483906	HS.573723	NA	OS9	NA	NA
1276	HFE	DOCK1	CCDC67	HS.485155	HS.573905	NA	OSBPL11	NA	NA
1277	HFE2	DOCK11	CCDC70	HS.492187	HS.574008	NA	OVGP1	NA	NA
1278	HFM1	DOCK9	CCDC74A	HS.513842	HS.574278	NA	P2RY11	NA	NA
1279	HGF	DOM3Z	CCDC79	HS.529631	HS.574305	NA	P704P	NA	NA
1280	HGSNAT	DPP4	CCDC81	HS.531457	HS.574475	NA	PABPC4	NA	NA
1281	HHIP	DPP9	CCDC83	HS.535044	HS.574636	NA	PAFAH1B2	NA	NA
1282	HHLA1	DPY19L4	CCDC89	HS.535360	HS.574671	NA	PANX1	NA	NA
1283	HHLA3	DRAM1	CCHCR1	HS.537109	HS.574683	NA	PAPD5	NA	NA
1284	HIF3A	DRAP1	CCL1	HS.538100	HS.574713	NA	PAQR3	NA	NA
1285	HIGD2B	DRD4	CCL2	HS.538221	HS.574731	NA	PCMT1	NA	NA
1286	HIP1R	DSCR3	CCL21	HS.539990	HS.574874	NA	PCTP	NA	NA
1287	HIPK1	DTD1	CCL24	HS.540111	HS.575085	NA	PDRG1	NA	NA
1288	HIPK3	DTX3L	CCL4	HS.540179	HS.575095	NA	PDZD8	NA	NA
1289	HISPPD2A	DULLARD	CCL4L1	HS.542265	HS.575268	NA	PEA15	NA	NA
1290	HIST1H2AG	DUSP23	CCL7	HS.544215	HS.575322	NA	PELI2	NA	NA
1291	HK1	DUSP5	CCL8	HS.544941	HS.575465	NA	PELO	NA	NA
1292	HLA-DPB2	DVL3	CCNI2	HS.545589	HS.575603	NA	PEX5	NA	NA
1293	HLA-DRB6	DYM	CCNT1	HS.547551	HS.575784	NA	PFTK1	NA	NA
1294	HLCS	DYNC1I2	CCR1	HS.547601	HS.575808	NA	PGBD1	NA	NA
1295	HLX	DYNLT1	CCT8L1	HS.551137	HS.575812	NA	PHB2	NA	NA
1296	HMGB4	DYRK4	CD163L1	HS.551538	HS.575831	NA	PHF23	NA	NA
1297	HMGCLL1	DZIP3	CD164	HS.555252	HS.576164	NA	PHGDH	NA	NA
1298	HMGN3	EAPP	CD180	HS.558072	HS.576374	NA	PHLDA2	NA	NA
1299	HNF4A	EBPL	CD1C	HS.564264	HS.576524	NA	PHLDA3	NA	NA
1300	HNMT	ECE1	CD207	HS.567392	HS.576542	NA	PI4K2A	NA	NA
1301	HNRNPCL1	ECHDC3	CD22	HS.568093	HS.576557	NA	PIAS4	NA	NA
1302	HNRNPUL1	EDC4	CD244	HS.571151	HS.576735	NA	PID1	NA	NA
1303	HOM-TES-103	EDEM1	CD300LD	HS.571376	HS.576771	NA	PIGT	NA	NA
1304	HOPX	EDEM2	CD33	HS.572495	HS.576804	NA	PIM2	NA	NA
1305	HORMAD1	EDG4	CD38	HS.572558	HS.576968	NA	PIP5K1C	NA	NA
1306	HOXA1	EEF1AL7	CD40LG	HS.572889	HS.577000	NA	PITPNA	NA	NA
1307	HOXA10	EFCBP1	CD52	HS.577098	HS.577306	NA	PLA2G15	NA	NA
1308	HOXA3	EFEMP2	CD6	HS.578401	HS.577495	NA	PLCL2	NA	NA
1309	HOXA9	EFHA1	CD80	HS.579949	HS.577888	NA	PLEKHF1	NA	NA
1310	HOXC4	EFNB1	CD93	HS.581935	HS.577926	NA	PLEKHG2	NA	NA
1311	HOXC6	EGLN1	CDC20B	HS.583367	HS.577963	NA	PLEKHM1	NA	NA
1312	HPN	EHBP1L1	CDC26	HS.87194	HS.578068	NA	PLEKHO2	NA	NA
1313	HPR	EHD2	CDC73	HS.96907	HS.578360	NA	PLRG1	NA	NA
1314	HPS1	EHHADH	CDH13	HSBP1	HS.578395	NA	PLXNA3	NA	NA
1315	HPS4	EIF1	CDH20	HSP90B1	HS.578895	NA	PMM2	NA	NA
1316	HPSE	EIF1B	CDH8	HSPA14	HS.578974	NA	PNO1	NA	NA
1317	HR	EIF2A	CDH9	HSPA4L	HS.579070	NA	PNPLA7	NA	NA
1318	HSD17B13	EIF2C2	CDK3	HSPA5	HS.579243	NA	POL3S	NA	NA
1319	HSF4	EIF3A	CDK5R2	HSPA9	HS.580087	NA	POLDIP2	NA	NA
1320	HSF5	EIF3F	CDRT15	HSPC111	HS.580290	NA	POLG	NA	NA
1321	HSFX1	EIF3H	CDS1	HSPC171	HS.580825	NA	POLR2A	NA	NA
1322	HSFY1	EIF4B	CDSN	HSPH1	HS.58089	NA	POLR2J2	NA	NA
1323	HSFY2	EIF4E2	CDY2A	HTT	HS.581125	NA	POLR2K	NA	NA
1324	HSP90AB2P	EIF5B	CDYL2	IDE	HS.581533	NA	POLR3C	NA	NA
1325	HSPA12A	ELF4	CEACAM19	IDH3A	HS.581617	NA	POM121	NA	NA
1326	HSPA2	ELFN2	CEACAM20	IER3IP1	HS.581671	NA	POMT2	NA	NA
1327	HTN3	ELL2	CEACAM3	IFI35	HS.581769	NA	POP1	NA	NA
1328	HTR2C	ELMOD2	CEACAM6	IFNAR1	HS.581828	NA	POP4	NA	NA
1329	HTR3A	ELOVL1	CEND1	IFRD2	HS.582055	NA	POR	NA	NA
1330	HTR3D	ELOVL5	CENTG3	IGF2R	HS.582070	NA	PPAN	NA	NA
1331	HTR4	ELP2	CEP120	IGFN1	HS.582102	NA	PPAPDC1A	NA	NA
1332	HTR7	EMILIN2	CEP290	IK	HS.582516	NA	PPARBP	NA	NA
1333	HTRA4	EML2	CEP76	IKBKG	HS.582526	NA	PPFIA4	NA	NA
1334	HUS1	EML3	CERCAM	IL17D	HS.582560	NA	PPIF	NA	NA
1335	HVCN1	ENO1	CES8	IL27RA	HS.582701	NA	PPM1D	NA	NA
1336	HYAL1	EPB41L4A	CFHR1	ILF2	HS.582893	NA	PPME1	NA	NA
1337	HYAL2	EPHB4	CFP	IMMP1L	HS.582914	NA	PPP1R11	NA	NA
1338	HYDIN	EPN1	CFTR	IMMP2L	HS.582971	NA	PPP2R5A	NA	NA
1339	ICA1L	EPOR	CGB8	IMMT	HS.582980	NA	PPP2R5B	NA	NA
1340	ICAM4	EPS15	CGN	IMP3	HS.583801	NA	PPP3CC	NA	NA
1341	IDH3B	EPSTI1	CGREF1	IMP4	HS.58423	NA	PPPDE2	NA	NA
1342	IDO2	ERAL1	CH25H	IMPAD1	HS.584286	NA	PRDM4	NA	NA
1343	IFITM4P	ERC2	CHAD	INO80E	HS.60556	NA	PREB	NA	NA
1344	IFNA13	ERCC2	CHFR	INTS12	HS.61208	NA	PREP	NA	NA
1345	IFNA14	ERCC5	CHML	INTS8	HS.62927	NA	PRG2	NA	NA
1346	IFNA4	ERGIC2	CHRD	INTS9	HS.66072	NA	PRKAB1	NA	NA
1347	IFNA7	ERMP1	CHRM4	IPO4	HS.76704	NA	PRPF18	NA	NA
1348	IFNA8	ERO1L	CHRM5	IPO5	HS.90221	NA	PRPF6	NA	NA
1349	IFNE1	ETAA1	CHRNA10	IQCC	HS.91147	NA	PRPSAP1	NA	NA
1350	IFNW1	ETFA	CHRNA2	ISG15	HS.98737	NA	PRRT3	NA	NA
1351	IGDCC3	EVI5	CHRNB2	ISG20L1	HS.98754	NA	PSMA5	NA	NA
1352	IGF1	EVI5L	CHRNB3	ISG20L2	HS.98960	NA	PSMB4	NA	NA
1353	IGF2	EXD2	CHRNG	ISL1	HS3ST3A1	NA	PSMD9	NA	NA
1354	IGLL1	EXD3	CHST11	ISOC1	HS6ST1	NA	PSME2	NA	NA
1355	IGLL3	EXOC3	CHST13	ISOC2	HSPB3	NA	PSMG3	NA	NA
1356	IGSF1	EXTL3	CHST4	ITGB4BP	HSPB6	NA	PSTK	NA	NA
1357	IGSF11	FADS6	CHST8	ITGBL1	HTA	NA	PTCD1	NA	NA
1358	IKZF3	FAM108C1	CINP	ITPKA	HTR1A	NA	PTPN1	NA	NA
1359	IKZF5	FAM113A	CISD3	IWS1	HTR2A	NA	PYGB	NA	NA
1360	IL11RA	FAM114A1	CIT	JOSD1	IAPP	NA	QDPR	NA	NA
1361	IL12RB1	FAM116A	CITED1	JPH1	ICOSLG	NA	RAB18	NA	NA
1362	IL15RA	FAM116B	CIZ1	KARS	IFI30	NA	RAB33B	NA	NA
1363	IL17RB	FAM120A	CKAP4	KAT2A	IFIT5	NA	RAB35	NA	NA
1364	IL17RC	FAM120B	CKM	KATNB1	IFRG15	NA	RAB7A	NA	NA
1365	IL17RE	FAM125A	CLC	KDELC1	IGFL3	NA	RAB9A	NA	NA
1366	IL18BP	FAM127A	CLCA1	KDM3B	IL17C	NA	RAD9A	NA	NA
1367	IL19	FAM128A	CLCA4	KEL	IL17REL	NA	RAF1	NA	NA
1368	IL1F10	FAM131A	CLCN1	KHSRP	IL18R1	NA	RANBP10	NA	NA
1369	IL1F5	FAM134C	CLCN4	KIAA0020	IL1F6	NA	RAP2A	NA	NA
1370	IL1F7	FAM156B	CLDN22	KIAA0090	IL20RB	NA	RAPGEF2	NA	NA
1371	IL1F8	FAM173A	CLDN23	KIAA0100	INCA1	NA	RARRES3	NA	NA
1372	IL1R2	FAM176B	CLDN4	KIAA0114	INHBC	NA	RARS2	NA	NA
1373	IL1RL1	FAM190B	CLDN6	KIAA0133	INHBE	NA	RAVER1	NA	NA
1374	IL1RN	FAM193A	CLDND2	KIAA0196	INS	NA	RBBP5	NA	NA
1375	IL21R	FAM20B	CLEC17A	KIAA0406	IQCF3	NA	RBM14	NA	NA
1376	IL22	FAM38A	CLEC18C	KIAA0664	IRAK4	NA	RBM22	NA	NA
1377	IL22RA2	FAM39E	CLEC1A	KIAA0776	IRGM	NA	RBM42	NA	NA
1378	IL23R	FAM3A	CLEC2L	KIAA1009	IRX1	NA	RBM4B	NA	NA
1379	IL25	FAM40A	CLEC3B	KIAA1324	ISLR2	NA	RCL1	NA	NA
1380	IL28RA	FAM45A	CLEC4D	KIAA1468	ITGA4	NA	RDH10	NA	NA
1381	IL29	FAM72A	CLEC4F	KIF13A	ITGA7	NA	REEP6	NA	NA
1382	IL33	FAM76B	CLEC5A	KIF21A	ITGA8	NA	REXO1	NA	NA
1383	IL4	FAM78B	CLECL1	KLHDC5	ITGAM	NA	RGMA	NA	NA
1384	IL5	FAM80B	CLIP3	KLHL23	ITGB6	NA	RGS2	NA	NA
1385	IL5RA	FAM8A1	CLLU1	KLHL3	ITPKC	NA	RGS8	NA	NA
1386	IL7	FAM92A1	CLNK	KPNA1	JAGN1	NA	RHBDD3	NA	NA
1387	IL9	FAM96B	CLRN3	KPNA3	JHDM1D	NA	RHBG	NA	NA
1388	ILDR2	FAP	CLSTN2	KPNB1	JSRP1	NA	RHOB	NA	NA
1389	IMAA	FARSLB	CLSTN3	KRI1	KANK3	NA	RIC8A	NA	NA
1390	IMPG1	FBL	CLVS2	KRR1	KCND1	NA	RIC8B	NA	NA
1391	INADL	FBLN7	CMA1	KRT75	KCNJ10	NA	RINT1	NA	NA
1392	ING1	FBXL13	CNGB3	L2HGDH	KCNJ3	NA	RIT1	NA	NA
1393	ING3	FBXL15	CNNM1	LAGE3	KCNK17	NA	RND3	NA	NA
1394	ING5	FBXL19	CNOT3	LAMP1	KCNK18	NA	RNF115	NA	NA
1395	INPP4A	FBXL2	CNP	LAP3	KCNN1	NA	RNF144	NA	NA
1396	INPP5F	FBXO34	CNPY1	LARS2	KCNV1	NA	RNF145	NA	NA
1397	INS-IGF2	FBXW9	CNTD1	LCMT2	KCTD19	NA	RNF169	NA	NA
1398	INSL6	FCGRT	CNTROB	LDHB	KCTD21	NA	RNF181	NA	NA
1399	IP6K3	FCHO2	COG7	LDOC1L	KDM6B	NA	RNFT1	NA	NA
1400	IQCA1	FEM1C	COG8	LETM1	KDSR	NA	RNPC2	NA	NA
1401	IQCH	FER	COL10A1	LHX1	KIAA0232	NA	RNU5A	NA	NA
1402	IQCJ	FERMT2	COL14A1	LIN52	KIAA0460	NA	RNY5	NA	NA
1403	IQSEC3	FES	COL16A1	LIN54	KIAA0513	NA	RP5-1022P6.2	NA	NA
1404	IRF5	FGFR1OP2	COL22A1	LLPH	KIAA0892	NA	RP9	NA	NA
1405	IRF6	FHL1	COL24A1	LMAN2L	KIAA0922	NA	RPF1	NA	NA
1406	IRX5	FIG4	COL28	LMF2	KIAA0953	NA	RPL12P6	NA	NA
1407	ISLR	FLI1	COL29A1	LNX2	KIAA1109	NA	RPL15	NA	NA
1408	ITGB1BP3	FLII	COL4A4	LPAR3	KIAA1161	NA	RPL23AP53	NA	NA
1409	ITGB4	FLJ10081	COL9A2	LPCAT3	KIAA1271	NA	RPL28	NA	NA
1410	ITIH5	FLJ10213	COLEC10	LPHN2	KIAA1276	NA	RPL4	NA	NA
1411	ITM2A	FLJ10986	COMTD1	LRCH3	KIAA1285	NA	RPPH1	NA	NA
1412	ITPRIPL1	FLJ20021	COPZ2	LRFN3	KIAA1383	NA	RPRC1	NA	NA
1413	ITSN2	FLJ20920	COQ7	LRP3	KIAA1432	NA	RPRD1B	NA	NA
1414	JCLN	FLJ21865	CORT	LRP4	KIAA1467	NA	RPS19BP1	NA	NA
1415	JMJD6	FLJ22795	COX4I1	LRPAP1	KIAA1571	NA	RPUSD1	NA	NA
1416	JUP	FLJ27365	COX4I2	LRRC14	KIAA1683	NA	RPUSD2	NA	NA
1417	KALRN	FLJ35220	COX6A1	LRRC16	KIAA1922	NA	RRAGC	NA	NA
1418	KANK1	FLJ35258	COX6A2	LRRC6	KIAA1984	NA	RRN3	NA	NA
1419	KATNAL2	FLJ36848	COX6BP1	LSM1	KIF6	NA	RRP12	NA	NA
1420	KBTBD10	FLJ38717	COX7A1	LSM10	KLF7	NA	RRP8	NA	NA
1421	KCNA1	FLJ43681	COX7B2	LSM7	KLHL15	NA	RRP9	NA	NA
1422	KCNAB1	FLJ44342	CPA3	LTV1	KLHL20	NA	RSAD1	NA	NA
1423	KCNAB2	FLJ45244	CPA4	LY6K	KLHL26	NA	RSC1A1	NA	NA
1424	KCNC2	FLNA	CPA5	LYN	KLHL31	NA	RSL1D1	NA	NA
1425	KCNC4	FLNC	CPAMD8	LYRM4	KLHL6	NA	RUNDC1	NA	NA
1426	KCND3	FLOT2	CPNE6	LZIC	KPNA6	NA	RWDD4A	NA	NA
1427	KCNG2	FLT3LG	CPPED1	M6PR	KRT18P34	NA	S100A2	NA	NA
1428	KCNG3	FLVCR2	CPSF4L	MAD2L2	KRT27	NA	SAMD8	NA	NA
1429	KCNG4	FNBP1	CPT1C	MAGOH	KRT33B	NA	SAP18	NA	NA
1430	KCNH1	FNBP4	CPXM1	MAGOHB	KRT4	NA	SAR1A	NA	NA
1431	KCNH2	FOXN2	CPXM2	MAK16	KRT74	NA	SARS	NA	NA
1432	KCNH5	FRS3	CR1L	MAN2B2	KRTAP10-5	NA	SARS2	NA	NA
1433	KCNH7	FSTL3	CREB3L1	MAP2K1	KRTAP20-2	NA	SCAPER	NA	NA
1434	KCNIP1	FTSJD2	CREBL2	MAP6D1	KRTAP20-3	NA	SCARNA20	NA	NA
1435	KCNIP2	FUCA1	CREM	MAPKAPK3	KRTAP24-1	NA	SCARNA7	NA	NA
1436	KCNIP4	FUK	CRH	MAPRE1	KRTAP4-12	NA	SCNN1D	NA	NA
1437	KCNJ1	FUT11	CRIPAK	MAST2	KRTAP5-6	NA	SCO2	NA	NA
1438	KCNJ14	FZD4	CRNN	MATN3	KRTAP8-1	NA	SCYL2	NA	NA
1439	KCNJ15	GALNT12	CROCC	MBD3	KRTCAP3	NA	SDC2	NA	NA
1440	KCNJ16	GARS	CRP	MCM3APAS	LASS3	NA	SDF2	NA	NA
1441	KCNJ4	GATS	CRYBA1	MDFIC	LAT1-3TM	NA	SEC11A	NA	NA
1442	KCNJ5	GBAS	CRYBA4	MDN1	LBXCOR1	NA	SEMA3F	NA	NA
1443	KCNK10	GCA	CRYBB2	MEA1	LCE2B	NA	SERPINH1	NA	NA
1444	KCNK2	GCHFR	CRYBB3	MED17	LCE4A	NA	SERTAD1	NA	NA
1445	KCNK4	GDI1	CRYGA	MED20	LCN1	NA	SESN2	NA	NA
1446	KCNK7	GDPD5	CRYGC	MED28	LCN1L1	NA	SETD1A	NA	NA
1447	KCNMB2	GGNBP2	CRYGN	MED4	LDHAL6A	NA	SETD1B	NA	NA
1448	KCNMB3	GHDC	CRYGS	MED6	LDLRAD2	NA	SFRS15	NA	NA
1449	KCNN2	GJB2	CSDC2	MEGF6	LDLRAD3	NA	SFRS6	NA	NA
1450	KCNN3	GLI2	CSGALNACT1	MEMO1	LGALS13	NA	SFXN5	NA	NA
1451	KCNQ1	GLI4	CSN1S2A	METT10D	LGALS7	NA	SH3RF1	NA	NA
1452	KCNQ2	GLTP	CSN3	METTL14	LHX8	NA	SH3YL1	NA	NA
1453	KCNQ4	GLTPD1	CSPG4LYP1	METTL4	LIFR	NA	SHB	NA	NA
1454	KCNQ5	GLTSCR1	CST7	MFAP1	LIMS2	NA	SHMT2	NA	NA
1455	KCNRG	GMEB2	CST9	MFN2	LIN37	NA	SHQ1	NA	NA
1456	KCNT2	GNAI2	CTCFL	MFSD3	LIPE	NA	SIN3A	NA	NA
1457	KCTD1	GNAI3	CTGLF6	MGC12965	LIPN	NA	SIRPB1	NA	NA
1458	KERA	GNAQ	CTGLF7	MGC13057	LIX1	NA	SIRT1	NA	NA
1459	KGFLP1	GNB1	CTNNA2	MGC27348	LMF1	NA	SKI	NA	NA
1460	KHK	GNB1L	CTNND2	MGC3731	LMLN	NA	SKP1	NA	NA
1461	KIAA0319L	GNG12	CTRC	MGRN1	LPCAT2	NA	SLC10A3	NA	NA
1462	KIAA0363	GNG5	CTSG	MGST3	LRFN4	NA	SLC1A1	NA	NA
1463	KIAA0565	GNGT2	CTSS	MICAL2	LRG1	NA	SLC1A4	NA	NA
1464	KIAA0692	GNPAT	CTSW	MIR16-1	LRIG2	NA	SLC1A5	NA	NA
1465	KIAA0773	GNPTG	CTTNBP2	MIR658	LRP12	NA	SLC25A38	NA	NA
1466	KIAA0888	GNS	CTXN2	MIR886	LRP2	NA	SLC25A44	NA	NA
1467	KIAA1026	GOLGA2	CUBN	MIS12	LRP6	NA	SLC25A46	NA	NA
1468	KIAA1211	GOLGA3	CUL3	MITD1	LRRC26	NA	SLC25A6	NA	NA
1469	KIAA1239	GOLGA4	CUZD1	MLLT11	LRRC31	NA	SLC2A8	NA	NA
1470	KIAA1245	GOLGA5	CXADR	MMAA	LRRC33	NA	SLC31A2	NA	NA
1471	KIAA1257	GOLPH3L	CXCL14	MOBK1B	LRRC39	NA	SLC33A1	NA	NA
1472	KIAA1409	GOT1L1	CXCL3	MORN2	LRRC46	NA	SLC35B1	NA	NA
1473	KIAA1530	GP1BA	CXCR3	MPHOSPH8	LRRC4C	NA	SLC35E4	NA	NA
1474	KIAA1543	GPATCH8	CXORF1	MPP1	LRRC57	NA	SLC36A1	NA	NA
1475	KIAA1641	GPKOW	CXORF52	MPP6	LTB4R2	NA	SLC39A9	NA	NA
1476	KIAA1644	GPN2	CXXC4	MRPL1	LUC7L2	NA	SLC41A1	NA	NA
1477	KIAA1751	GPR137	CYP17A1	MRPL12	LY6D	NA	SLC43A2	NA	NA
1478	KIAA1804	GPR143	CYP1A1	MRPL13	LY6G6F	NA	SLC46A3	NA	NA
1479	KIF19	GPR160	CYP1B1	MRPL14	LYG1	NA	SLC4A2	NA	NA
1480	KIF21B	GPR176	CYP27B1	MRPL15	LYPD2	NA	SLC6A12	NA	NA
1481	KIF25	GPR4	CYP27C1	MRPL17	LYPD3	NA	SLC7A11	NA	NA
1482	KIF26B	GPRC5A	CYP2A6	MRPL23	LYPLA2	NA	SLC9A1	NA	NA
1483	KIF27	GPSM3	CYP2B7P1	MRPL34	LYSMD1	NA	SLC9A3R1	NA	NA
1484	KIF2B	GPT2	CYP2C9	MRPL36	MAB21L1	NA	SLFN12	NA	NA
1485	KIF5A	GPX7	CYP3A5	MRPL40	MAGEA9	NA	SLU7	NA	NA
1486	KIF9	GRAMD1C	CYP3A7	MRPL46	MAGEB3	NA	SMAD4	NA	NA
1487	KIR2DL1	GRAMD4	CYP46A1	MRPL48	MAGED4	NA	SMAD9	NA	NA
1488	KIR2DL3	GRIN3B	CYP4F12	MRPL50	MAGEL2	NA	SMEK2	NA	NA
1489	KIR2DL4	GRPEL2	CYP4F8	MRPL51	MAP2K7	NA	SNAPC2	NA	NA
1490	KIR2DL5A	GSDMD	CYTL1	MRPS10	MAP3K13	NA	SNAPC4	NA	NA
1491	KIR2DS1	GSTA4	DAD1	MRPS14	MAPK15	NA	SNIP1	NA	NA
1492	KIR2DS3	GSTK1	DAD1L	MRPS16	MAPK1IP1L	NA	SNN	NA	NA
1493	KIR3DL1	GSTP1	DAZ3	MRPS17	MAPRE3	NA	SNORA10	NA	NA
1494	KIR3DL3	GSTT1	DBC1	MRPS22	2017-03-09	NA	SNORA14B	NA	NA
1495	KIRREL2	GTF2H5	DBF4	MRPS23	MAT1A	NA	SNORA25	NA	NA
1496	KIT	GTF3A	DCAF4L1	MRPS26	MATN1	NA	SNORA28	NA	NA
1497	KLC3	GTF3C3	DCC	MRPS7	MBLAC1	NA	SNORA32	NA	NA
1498	KLC4	GTPBP6	DCD	MRPS9	MCC	NA	SNORA4	NA	NA
1499	KLHDC1	GUK1	DCDC2B	MRS2	MDP1	NA	SNORA41	NA	NA
1500	KLHDC10	GULP1	DCP1B	MRTO4	MED12L	NA	SNORA62	NA	NA
1501	KLHDC9	GUSB	DCPS	MSL3L1	MED21	NA	SNORA63	NA	NA
1502	KLHL13	GYG1	DCT	MSTO1	MED26	NA	SNORA65	NA	NA
1503	KLHL14	GZMA	DDAH2	MTCH2	MEF2B	NA	SNORA70	NA	NA
1504	KLHL33	H3F3B	DDN	MTDH	MEG8	NA	SNORA72	NA	NA
1505	KLHL4	HADHB	DDX4	MTFR1	MESDC1	NA	SNORA7B	NA	NA
1506	KLK10	HAUS4	DDX43	MTHFS	MESDC2	NA	SNORA8	NA	NA
1507	KLK11	HCCA2	DDX58	MTMR12	METRN	NA	SNORD104	NA	NA
1508	KLK12	HCG18	2017-12-01	MTMR15	MEX3A	NA	SNORD11	NA	NA
1509	KLK15	HCLS1	DEFA1	MYB	MEX3D	NA	SNORD110	NA	NA
1510	KLK2	HDAC11	DEFA3	MYCBP	MGC102966	NA	SNORD12C	NA	NA
1511	KLK3	HDAC6	DEFA4	MYCBP2	MGC10646	NA	SNORD14A	NA	NA
1512	KLK5	HDHD2	DEFA5	MYO9B	MGC15763	NA	SNORD30	NA	NA
1513	KLK6	HEATR5A	DEFB1	N6AMT2	MGC16291	NA	SNORD33	NA	NA
1514	KLK7	HEATR6	DEFB104A	NAB1	MGC26718	NA	SNORD35B	NA	NA
1515	KLK8	HEBP1	DEFB109P1	NAGK	MGC27345	NA	SNORD36C	NA	NA
1516	KLRC1	HEBP2	DEFB127	NAGPA	MGC34774	NA	SNORD48	NA	NA
1517	KLRC2	HECA	DEFB134	NAPB	MGC40168	NA	SNORD49A	NA	NA
1518	KLRC3	HECW2	DEFB4	NAPG	MGC40499	NA	SNORD56	NA	NA
1519	KLRD1	HELZ	DEGS2	NAPRT1	MGC42157	NA	SNORD84	NA	NA
1520	KLRF1	HEXDC	DENND1B	NAT10	MGC42367	NA	SNORD99	NA	NA
1521	KLRG1	HEXIM2	DENND1C	NAT12	MGC4473	NA	SNTA1	NA	NA
1522	KNDC1	HGS	DENND2D	NBR2	MGC61598	NA	SNX12	NA	NA
1523	KPTN	HIGD2A	DGAT2	NCAPH	MGC72080	NA	SNX4	NA	NA
1524	KRT126P	HINT1	DGAT2L6	NCBP1	MGC88374	NA	SOX13	NA	NA
1525	KRT16	HIST1H4E	DGCR10	NCLN	MICA	NA	SOX17	NA	NA
1526	KRT17P3	HIST2H2BE	DHRS13	NCOA4	MIER3	NA	SPANXN2	NA	NA
1527	KRT18P26	HIST3H2A	DHRSX	NCOA5	MIR100	NA	SPATA2	NA	NA
1528	KRT18P30	HLA-A29.1	DIO3	NCOA6IP	MIR101-1	NA	SPATA2L	NA	NA
1529	KRT18P40	HLA-DRB3	DIO3OS	NCRNA00094	MIR1179	NA	SPATA5L1	NA	NA
1530	KRT18P42	HMG20A	DIS3L2	NDFIP1	MIR1224	NA	SPG20	NA	NA
1531	KRT20	HMG20B	DISC2	NDN	MIR1247	NA	SPHK2	NA	NA
1532	KRT23	HMGCL	DKFZP434K191	NDUFA11	MIR1253	NA	SPIN3	NA	NA
1533	KRT26	HMGN4	DKFZP451M2119	NDUFA12	MIR1264	NA	SPPL2A	NA	NA
1534	KRT33A	HMHA1	DKFZP547L112	NDUFA13	MIR1276	NA	SPSB1	NA	NA
1535	KRT39	HNRPA1P4	DKFZP667M2411	NDUFA4	MIR1284	NA	SPTY2D1	NA	NA
1536	KRT6B	HOXB2	DKFZP686E2433	NDUFA6	MIR1290	NA	SRCAP	NA	NA
1537	KRTAP10-10	HOXB3	DKFZP686K1684	NDUFA8	MIR1302-8	NA	SRF	NA	NA
1538	KRTAP10-2	HOXB7	DKFZP761O2018	NDUFA9	MIR130A	NA	SRFBP1	NA	NA
1539	KRTAP10-9	HOXC13	DKFZP781N1041	NDUFAB1	MIR137	NA	SRP68	NA	NA
1540	KRTAP2-1	HOXD3	DKKL1	NDUFAF2	MIR144	NA	SRPR	NA	NA
1541	KRTAP2-2	HRASLS	DLG5	NDUFB1	MIR146A	NA	SRPRB	NA	NA
1542	KRTAP27-1	HRH1	DLL4	NDUFB2	MIR1471	NA	SRRD	NA	NA
1543	KRTAP3-1	HRK	DLST	NDUFB8	MIR183	NA	SRRM1L	NA	NA
1544	KRTAP3-2	HS.104792	DLX3	NDUFB9	MIR186	NA	SRXN1	NA	NA
1545	KRTAP4-7	HS.105791	DLX6AS	NDUFS1	MIR188	NA	SSBP1	NA	NA
1546	KRTAP9-4	HS.114449	DMBX1	NDUFS3	MIR1914	NA	ST13	NA	NA
1547	KRTAP9-8	HS.121655	DMRT1	NDUFS5	MIR196B	NA	ST6GALNAC6	NA	NA
1548	KYNU	HS.123317	DMXL1	NDUFS8	MIR197	NA	STAM	NA	NA
1549	L1CAM	HS.123474	DMXL2	NDUFV2	MIR199A2	NA	STBD1	NA	NA
1550	L3MBTL3	HS.125056	DNAH1	NEK1	MIR19B2	NA	STK35	NA	NA
1551	L3MBTL4	HS.126889	DNAH11	NEK7	MIR203	NA	STOML2	NA	NA
1552	LAD1	HS.12876	DNAH3	NEXN	MIR2052	NA	STS-1	NA	NA
1553	LAMA1	HS.128892	DNAH7	NFIA	MIR206	NA	STX11	NA	NA
1554	LAMA2	HS.131041	DNAJB3	NICN1	MIR218-2	NA	STX12	NA	NA
1555	LANCL3	HS.13291	DNAJB8	NINJ2	MIR219-2	NA	STX3	NA	NA
1556	LARGE	HS.133410	DNAJC1	NIP7	MIR220C	NA	STX8	NA	NA
1557	LATS1	HS.137971	DNAJC5B	NIT2	MIR2278	NA	SUGT1	NA	NA
1558	LCAP	HS.143018	DNASE1	NOL11	MIR296	NA	SUPT5H	NA	NA
1559	LCE1E	HS.144030	DNASE1L3	NOL12	MIR297	NA	SUPV3L1	NA	NA
1560	LCK	HS.148238	DND1	NOLA1	MIR320B2	NA	SURF1	NA	NA
1561	LCN12	HS.151692	DNHD1	NOLC1	MIR324	NA	SURF4	NA	NA
1562	LCORL	HS.153349	DNHD2	NOP16	MIR326	NA	SYNC1	NA	NA
1563	LCT	HS.156414	DNMBP	NPAL3	MIR331	NA	SYS1	NA	NA
1564	LDB3	HS.163752	DOCK2	NPAT	MIR339	NA	TACSTD2	NA	NA
1565	LDHAL6B	HS.171481	DOCK3	NPM3	MIR375	NA	TADA2B	NA	NA
1566	LDHC	HS.193767	DOCK4	NQO2	MIR376A1	NA	TAF10	NA	NA
1567	LECT1	HS.194225	DOK1	NR2C2AP	MIR376B	NA	TAF6L	NA	NA
1568	LFNG	HS.20255	DOK4	NRAS	MIR381	NA	TAP1	NA	NA
1569	LGALS14	HS.208623	DOK5	NRGN	MIR421	NA	TAPBPL	NA	NA
1570	LGALS9	HS.213541	DOPEY1	NSMAF	MIR450A1	NA	TBC1D10B	NA	NA
1571	LGI1	HS.22566	DPEP1	NSUN2	MIR504	NA	TBC1D13	NA	NA
1572	LGR6	HS.231861	DPEP3	NUBP1	MIR512-2	NA	TBCC	NA	NA
1573	LHX3	HS.24119	DPF1	NUDC	MIR515-2	NA	TBK1	NA	NA
1574	LHX6	HS.253999	DPPA5	NUDT16L1	MIR516A1	NA	TBL2	NA	NA
1575	LHX9	HS.258266	DPY19L2	NUDT18	MIR517B	NA	TBP	NA	NA
1576	LILRA3	HS.282556	DPY19L2P1	NUP153	MIR518F	NA	TBPL1	NA	NA
1577	LILRA5	HS.283402	DPY19L3	NUP188	MIR545	NA	TBX2	NA	NA
1578	LILRA6	HS.284464	DPYSL5	NUP214	MIR548A1	NA	TCEB3	NA	NA
1579	LILRB2	HS.287989	DRD1IP	NUP62CL	MIR548A2	NA	TCTN1	NA	NA
1580	LILRB4	HS.288735	DRG2	NUTF2	MIR563	NA	TERF2IP	NA	NA
1581	LILRB5	HS.294603	DSG1	NXT1	MIR564	NA	TESK1	NA	NA
1582	LIMK1	HS.296031	DSG4	OBFC2A	MIR576	NA	TGS1	NA	NA
1583	LIMK2	HS.306410	DTNB	ODC1	MIR578	NA	TICAM2	NA	NA
1584	LIPG	HS.324250	DTX1	OR4N4	MIR597	NA	TIMM17A	NA	NA
1585	LIPK	HS.344350	DTYMK	ORAOV1	MIR607	NA	TIMM22	NA	NA
1586	LIPL4	HS.34558	DUOXA1	ORC1L	MIR633	NA	TIMM44	NA	NA
1587	LLGL2	HS.348697	DUSP16	OSGEP	MIR635	NA	TINP1	NA	NA
1588	LMBRD2	HS.356079	DUSP28	OXSM	MIR637	NA	TJAP1	NA	NA
1589	LMO3	HS.363526	DUSP8	PA2G4	MIR638	NA	TLE1	NA	NA
1590	LMX1A	HS.370110	DUSP9	PABPN1	MIR642	NA	TMBIM6	NA	NA
1591	LNPEP	HS.371060	DUX3	PAFAH1B3	MIR7-1	NA	TMCO1	NA	NA
1592	LONRF2	HS.371609	DUXA	PAN3	MIR770	NA	TMED5	NA	NA
1593	LONRF3	HS.372654	DVL2	PANX2	MIR885	NA	TMEM104	NA	NA
1594	LOXL1	HS.374221	DZIP1L	PAPD1	MIR920	NA	TMEM110	NA	NA
1595	LPA	HS.374278	ECAT1	PAPOLA	MIR93	NA	TMEM115	NA	NA
1596	LPAL2	HS.37648	ECAT8	PARK7	MIR934	NA	TMEM120A	NA	NA
1597	LPHN3	HS.390250	ECSIT	PATE3	MIR944	NA	TMEM127	NA	NA
1598	LPPR4	HS.390407	EDAR	PAXIP1	MIR95	NA	TMEM150A	NA	NA
1599	LPPR5	HS.406790	EDIL3	PBXIP1	MIR98	NA	TMEM170A	NA	NA
1600	LRCH1	HS.413494	EEA1	PCBP1	MIRLET7A1	NA	TMEM184C	NA	NA
1601	LRRC2	HS.417262	EFCAB3	PCNXL3	MIRLET7A2	NA	TMEM188	NA	NA
1602	LRRC25	HS.436189	EFCAB4B	PCSK7	MIRLET7D	NA	TMEM199	NA	NA
1603	LRRC29	HS.438858	EFNA2	PDCD2L	MIRLET7F1	NA	TMEM2	NA	NA
1604	LRRC37A4	HS.439363	EGF	PDCD5	MIRLET7I	NA	TMEM206	NA	NA
1605	LRRC37B	HS.440088	EGFL8	PDCD6	MKL1	NA	TMEM211	NA	NA
1606	LRRC3B	HS.443490	EGOT	PDCL	MLL	NA	TMEM216	NA	NA
1607	LRRC48	HS.444692	EGR4	PDE12	MLLT3	NA	TMEM222	NA	NA
1608	LRRC4B	HS.445239	EHD3	PDE4A	MLYCD	NA	TMEM39A	NA	NA
1609	LRRCC1	HS.445414	EID1	PDLIM4	MMPL1	NA	TMEM4	NA	NA
1610	LRRK2	HS.471011	EIF1AD	PDSS2	MNDA	NA	TMEM41A	NA	NA
1611	LRRN2	HS.473191	EIF2AK3	PDXK	MON1A	NA	TMEM43	NA	NA
1612	LRRN3	HS.473255	EIF2C4	PDXP	MON1B	NA	TMEM55B	NA	NA
1613	LRRN4CL	HS.475334	EIF3IP1	PELI1	MORC2	NA	TMEM57	NA	NA
1614	LRRTM1	HS.481464	EIF4E1B	PEPD	MORN4	NA	TMEM66	NA	NA
1615	LRRTM3	HS.482960	EIF4EBP1	PES1	MPL	NA	TMEM87A	NA	NA
1616	LRSAM1	HS.48729	EIF5AL1	PFDN1	MPP3	NA	TMEM9B	NA	NA
1617	LSP1	HS.493947	ELA2A	PGD	MRPS30	NA	TNFRSF10A	NA	NA
1618	LSR	HS.50125	ELAVL1	PHB	MS4A6E	NA	TNFRSF10D	NA	NA
1619	LST1	HS.509165	ELF3	PHF13	MSGN1	NA	TNFSF9	NA	NA
1620	LTBP1	HS.521338	ELL3	PHPT1	MT1JP	NA	TNKS1BP1	NA	NA
1621	LTBP3	HS.522935	ELMO3	PHTF1	MT3	NA	TOB1	NA	NA
1622	LTK	HS.532698	ELOVL7	PI3	MTNR1A	NA	TOB2	NA	NA
1623	LY6H	HS.534680	EMCN	PI4KB	MTNR1B	NA	TOE1	NA	NA
1624	LY9	HS.536336	EME2	PIAS1	MTPAP	NA	TOLLIP	NA	NA
1625	LYNX1	HS.538962	EMID2	PIGQ	MUC5AC	NA	TOR1A	NA	NA
1626	LYPD1	HS.539736	EMP2	PIGS	MUM1L1	NA	TOR1B	NA	NA
1627	LYPD5	HS.543250	EMX2OS	PIGY	MUSK	NA	TOX4	NA	NA
1628	LYPD6B	HS.544030	EN2	PIK3R4	MYH15	NA	TPBG	NA	NA
1629	LYPLA2P1	HS.544814	ENPP6	PIN1	MYH3	NA	TRAF2	NA	NA
1630	LYPLAL1	HS.550139	ENTPD1	PIN4	MYLC2PL	NA	TRAF3	NA	NA
1631	LYST	HS.551145	ENTPD5	PISD	MYO1H	NA	TRAM1	NA	NA
1632	LYZ	HS.552082	EPB49	PITPNB	NAF1	NA	TRAPPC2P1	NA	NA
1633	LYZL1	HS.552423	EPCAM	PITRM1	NANOS2	NA	TRAPPC3	NA	NA
1634	MAB21L2	HS.552799	EPGN	PITX1	NBPF16	NA	TRIAP1	NA	NA
1635	MACROD2	HS.553156	EPHA1	PLAGL2	NCOA2	NA	TRIB1	NA	NA
1636	MADCAM1	HS.553301	EPHA7	PLEKHA6	NCR1	NA	TRIM2	NA	NA
1637	MAEL	HS.554211	EPO	PLEKHA9	NCRNA00087	NA	TRIM28	NA	NA
1638	MAF	HS.554608	EPPB9	PLEKHG4	NCRNA00093	NA	TRIM32	NA	NA
1639	MAG	HS.555255	EPYC	PMS1	NCRNA00120	NA	TRIM45	NA	NA
1640	MAGEA1	HS.556879	ERCC-00009	PMS2L4	NCRNA00153	NA	TRIM61	NA	NA
1641	MAGEA10	HS.561735	ERCC-00012	PMVK	NCRNA00157	NA	TRIML2	NA	NA
1642	MAGEA11	HS.561747	ERCC-00019	PNMA1	NCRNA00160	NA	TRIT1	NA	NA
1643	MAGEA12	HS.561786	ERCC-00028	PNPO	NCRNA00167	NA	TRMT6	NA	NA
1644	MAGEA2	HS.561915	ERCC-00041	POGK	NCRNA00181	NA	TRUB2	NA	NA
1645	MAGEA3	HS.562197	ERCC-00077	POLE3	NDNL2	NA	TSHZ1	NA	NA
1646	MAGEA4	HS.568690	ERCC-00085	POLR1A	NDUFA4L2	NA	TSKU	NA	NA
1647	MAGEA8	HS.568777	ERCC-00086	POLR2D	NDUFC1	NA	TSPAN10	NA	NA
1648	MAGEA9B	HS.570308	ERCC-00095	POLR2F	NELL2	NA	TSPYL1	NA	NA
1649	MAGEB1	HS.570467	ERCC-00098	POLR2I	NEU2	NA	TSSC4	NA	NA
1650	MAGEB2	HS.57079	ERCC-00111	POLR2J	NEU4	NA	TTC17	NA	NA
1651	MAGEB6	HS.571028	ERCC-00136	POLR2L	NEUROD4	NA	TTC24	NA	NA
1652	MAGEC1	HS.571403	ERCC-00143	POLR3B	NID2	NA	TTC30B	NA	NA
1653	MAGEC2	HS.571622	ERCC-00156	POLR3E	NKAIN2	NA	TUBB2A	NA	NA
1654	MAGEC3	HS.572073	ERCC-00158	POLR3F	NLRC5	NA	TUBB3	NA	NA
1655	MAGED4B	HS.572538	ERCC-00160	POP7	NLRP4	NA	TUSC2	NA	NA
1656	MAGEE1	HS.572642	ERCC-00168	POPDC3	NOD1	NA	TWF2	NA	NA
1657	MAGEH1	HS.572681	ERCC-00170	PPA1	NODAL	NA	TWISTNB	NA	NA
1658	MAGI3	HS.573047	EREG	PPARGC1B	NPM1	NA	TXNL1	NA	NA
1659	MAK	HS.575222	ERP27	PPIL1	NPR3	NA	UAP1L1	NA	NA
1660	MAL	HS.577681	ESF1	PPM1F	NR1H4	NA	UBAP1	NA	NA
1661	MAN1C1	HS.577935	ESPNP	PPOX	NSUN4	NA	UBAP2	NA	NA
1662	MANSC1	HS.579530	ESRP2	PPP1CC	NT5C1A	NA	UBASH3B	NA	NA
1663	MAP1LC3A	HS.579710	ESRRB	PPP1R10	NT5M	NA	UBE2O	NA	NA
1664	MAP2K3	HS.580797	ESX1	PPP1R12C	NUBP2	NA	UBE2Q1	NA	NA
1665	MAP2K6	HS.583921	ETNK2	PPP1R16A	NUDT8	NA	UBFD1	NA	NA
1666	MAP3K3	HS.88156	ETV2	PPP2R1A	NUPR1	NA	UBP1	NA	NA
1667	MAP3K7IP2	HS1BP3	EVPL	PPP2R5E	NXF3	NA	UBQLN2	NA	NA
1668	MAP3K7IP3	HS2ST1	EVX1	PPPDE1	ODF3L1	NA	UBR3	NA	NA
1669	MAP4	HSD17B4	EXOC3L	PPRC1	OLFM3	NA	UBTD1	NA	NA
1670	MAP4K1	HSD17B7P2	EXOC5	PPT1	OLR1	NA	UBXN1	NA	NA
1671	MAP6	HSDL2	EXOC6B	PPTC7	OPN1MW2	NA	UFC1	NA	NA
1672	MAP7	HSF2	EXOD1	PQLC1	OPRD1	NA	UGDH	NA	NA
1673	MAPK10	HSGT1	EXPH5	PRDX4	OR10G3	NA	ULBP2	NA	NA
1674	MAPK14	HSPA1L	EXTL1	PRDX6	OR10H1	NA	UMPS	NA	NA
1675	MAPK4	IBTK	EYS	PRICKLE4	OR10Q1	NA	UNC13D	NA	NA
1676	MAPK8IP2	ICAM1	EZH1	PRIM2	OR10T2	NA	UPF1	NA	NA
1677	MAPT	ICAM3	F10	PRKAR1B	OR1K1	NA	UPRT	NA	NA
1678	2017-03-01	IDUA	F2	PRKAR2A	OR1L6	NA	USE1	NA	NA
1679	2017-03-10	IER5	F8A2	PRKD1	OR1L8	NA	USMG5	NA	NA
1680	MARK2	IER5L	F9	PRKRIR	OR2A14	NA	USP25	NA	NA
1681	MARLIN1	IFI16	FAAH2	PRMT7	OR2A2	NA	USP30	NA	NA
1682	MARVELD2	IFI44	FABP1	PROCR	OR2A5	NA	USP38	NA	NA
1683	MARVELD3	IFI44L	FABP2	PRPF19	OR2T29	NA	USP53	NA	NA
1684	MASP1	IFIH1	FABP3	PRPF3	OR2T33	NA	UTP11L	NA	NA
1685	MASP2	IFIT2	FABP5L7	PRPF31	OR3A2	NA	VISA	NA	NA
1686	MATN4	IFITM1	FADS2	PRPF38B	OR4C16	NA	VPS18	NA	NA
1687	MB	IFITM2	FAIM2	PRPF4	OR4D1	NA	VPS33A	NA	NA
1688	MBD2	IFITM3	FAM104B	PRR7	OR4X1	NA	VPS33B	NA	NA
1689	MBNL3	IFNGR2	FAM109B	PRSS3	OR51M1	NA	VPS4A	NA	NA
1690	MBP	IFP38	FAM110C	PSD4	OR52A4	NA	VTI1B	NA	NA
1691	MCART2	IFT74	FAM114A2	PSMA2	OR52E6	NA	VTRNA1-2	NA	NA
1692	MCART6	IGBP1	FAM117A	PSMB1	OR52I1	NA	WASPIP	NA	NA
1693	MCF2L	IGF2BP2	FAM132A	PSMB2	OR52N1	NA	WBSCR22	NA	NA
1694	MCF2L2	IGFBP4	FAM133A	PSMB3	OR5AP2	NA	WDR25	NA	NA
1695	MCHR2	IGFBP6	FAM13AOS	PSMB5	OR5B21	NA	WDR40A	NA	NA
1696	MDK	IL13RA1	FAM14B	PSMB6	OR5B3	NA	WDR45L	NA	NA
1697	MDM2	IL18	FAM150B	PSMB7	OR6C2	NA	WDR55	NA	NA
1698	MDS1	IMPA1	FAM153B	PSMC2	OR6C65	NA	WDR73	NA	NA
1699	ME3	INO80B	FAM154A	PSMC5	OR6K3	NA	WIBG	NA	NA
1700	MED13	INO80D	FAM154B	PSMD1	OR7C1	NA	WWTR1	NA	NA
1701	MEF2A	INPP5B	FAM161B	PSMD14	OR8K3	NA	YTHDC2	NA	NA
1702	MEFV	INPPL1	FAM162B	PSMD3	OR9A2	NA	YTHDF2	NA	NA
1703	MEG3	INTS10	FAM167B	PSMD7	OR9A4	NA	ZBED4	NA	NA
1704	MEGF10	INTS2	FAM168A	PSMD8	OSR1	NA	ZBTB10	NA	NA
1705	MEI1	INTS3	FAM169B	PTDSS1	OSTBETA	NA	ZBTB2	NA	NA
1706	MEIG1	IPO7	FAM179A	PTDSS2	OSTCL	NA	ZBTB3	NA	NA
1707	MEIS2	IPO8	FAM183B	PTPLA	OSTM1	NA	ZBTB44	NA	NA
1708	MEIS3	IQCD	FAM188B	PTPMT1	OTUD3	NA	ZBTB45	NA	NA
1709	MEN1	IQSEC1	FAM189A1	PTPN11	OTUD7B	NA	ZBTB8A	NA	NA
1710	MERTK	IRF1	FAM197Y2	PTPN4	P2RY1	NA	ZC3H18	NA	NA
1711	MEST	IRF3	FAM19A1	PTRH1	P76	NA	ZC3H8	NA	NA
1712	MFAP2	IRF9	FAM19A5	PUF60	PA2G4P4	NA	ZCCHC9	NA	NA
1713	MFAP3L	IRS2	FAM20A	PUS7	PAGE2B	NA	ZDHHC12	NA	NA
1714	MFI2	IRX3	FAM21D	PUS7L	PALB2	NA	ZDHHC24	NA	NA
1715	MFSD4	ITFG3	FAM22F	PUSL1	PAPPA	NA	ZFAND2A	NA	NA
1716	MFSD6L	ITGA1	FAM26C	PWP1	PAR4	NA	ZFAND5	NA	NA
1717	MGAM	ITGA5	FAM26E	PWWP2A	PARP12	NA	ZFP36L2	NA	NA
1718	MGAT4C	ITGAV	FAM27L	PYCR2	PAX4	NA	ZFPM1	NA	NA
1719	MGAT5B	ITIH1	FAM41AY2	QSOX2	PCDH19	NA	ZFYVE19	NA	NA
1720	MGC13005	JAK1	FAM41C	QTRT1	PCDHA4	NA	ZFYVE20	NA	NA
1721	MGC22014	JDP2	FAM45B	R3HCC1	PCDHB19P	NA	ZKSCAN2	NA	NA
1722	MGC23284	JRKL	FAM50B	RAB10	PCGF3	NA	ZNF17	NA	NA
1723	MGC34821	JUN	FAM53A	RAB15	PDAP1	NA	ZNF195	NA	NA
1724	MGC35361	JUNB	FAM54B	RAB21	PDE1B	NA	ZNF211	NA	NA
1725	MGC3771	JUND	FAM55A	RAB22A	PDE3A	NA	ZNF263	NA	NA
1726	MGC45922	KATNA1	FAM57B	RAB31	PDE7B	NA	ZNF281	NA	NA
1727	MGC48637	KCNMB4	FAM63B	RAB38	PDIK1L	NA	ZNF283	NA	NA
1728	MGC57359	KCNN4	FAM65C	RAB3IL1	PDZD4	NA	ZNF296	NA	NA
1729	MGC70863	KCNQ1OT1	FAM71A	RAB40B	PDZK1IP1	NA	ZNF317	NA	NA
1730	MGC70870	KCTD10	FAM71B	RAB7L1	PEX1	NA	ZNF319	NA	NA
1731	MGP	KCTD13	FAM71D	RAB8A	PEX11A	NA	ZNF324	NA	NA
1732	MIA2	KCTD8	FAM71F2	RABEPK	PEX11G	NA	ZNF329	NA	NA
1733	MIA3	KDELR1	FAM74A4	RABL4	PFDN4	NA	ZNF34	NA	NA
1734	MID2	KDELR2	FAM75A1	RAGE	PGAM2	NA	ZNF341	NA	NA
1735	MINK1	KDM5B	FAM75A2	RALB	PGBD3	NA	ZNF35	NA	NA
1736	MITF	KHNYN	FAM75A5	RAP2C	PGBD5	NA	ZNF358	NA	NA
1737	MKRN3	KIAA0141	FAM75A7	RARS	PHC1	NA	ZNF364	NA	NA
1738	MLC1	KIAA0240	FAM75B	RAVER2	PIGR	NA	ZNF408	NA	NA
1739	MLH3	KIAA0355	FAM78A	RBM15	PIGZ	NA	ZNF410	NA	NA
1740	MLL3	KIAA0427	FAM82B	RBM25	PIH1D2	NA	ZNF415	NA	NA
1741	MLLT4	KIAA0430	FAM83F	RBM28	PIK3C2B	NA	ZNF425	NA	NA
1742	MLN	KIAA0831	FAM83H	RBM45	PIK3R3	NA	ZNF434	NA	NA
1743	MLXIPL	KIAA0907	FAM87B	RCC1	PIP3-E	NA	ZNF488	NA	NA
1744	MMAB	KIAA0913	FAM90A1	RDBP	PIP5K2A	NA	ZNF559	NA	NA
1745	MMEL1	KIAA1012	FAM90A10	RDH13	PLA2G2C	NA	ZNF576	NA	NA
1746	MMP12	KIAA1033	FAM90A11P	RECQL4	PLAC2	NA	ZNF593	NA	NA
1747	MMP16	KIAA1128	FAM90A13	REEP4	PLAC4	NA	ZNF614	NA	NA
1748	MMP17	KIAA1244	FAM90A14	REP15	PLAC8L1	NA	ZNF615	NA	NA
1749	MMP19	KIAA1274	FAM90A18	REXO2	PLCB3	NA	ZNF622	NA	NA
1750	MMP20	KIAA1310	FAM90A20	REXO4	PLCH2	NA	ZNF649	NA	NA
1751	MMP21	KIAA1324L	FAM90A7	RHOBTB2	PLD4	NA	ZNF650	NA	NA
1752	MMP23A	KIAA1522	FAM90A8	RICS	PLEKHA3	NA	ZNF668	NA	NA
1753	MMP23B	KIAA1539	FAM99A	RIOK2	PLEKHA7	NA	ZNF697	NA	NA
1754	MMP25	KIAA1600	FAM9A	RIPK1	PLEKHJ1	NA	ZNF707	NA	NA
1755	MMP28	KIAA1602	FANCF	RNASEH1	PLSCR2	NA	ZNF746	NA	NA
1756	MMP7	KIAA1797	FARP2	RNASET2	PLXNB1	NA	ZNF777	NA	NA
1757	MOBKL2C	KIAA1826	FARSB	RNF130	PLXND1	NA	ZNF784	NA	NA
1758	MOBP	KIAA1949	FATE1	RNF138	PMFBP1	NA	ZNF787	NA	NA
1759	MPPED1	KIAA2013	FBP1	RNF167	PMS2L11	NA	ZNF800	NA	NA
1760	MPZL2	KIDINS220	FBS1	RNF20	PNPLA3	NA	ZNF816A	NA	NA
1761	MRAP	KIF13B	FBXL22	RNF219	PNRC1	NA	ZNF91	NA	NA
1762	MRC1	KIF3C	FBXL7	RNF25	POLI	NA	ZNFX1	NA	NA
1763	MRGPRX2	KIF5B	FBXO15	RNF31	POLL	NA	ZNHIT2	NA	NA
1764	MS4A1	KIFC2	FBXO22OS	RNMTL1	POLR2E	NA	ZRANB1	NA	NA
1765	MS4A13	KLF13	FBXO27	RNU105A	POLR2G	NA	NA	NA	NA
1766	MS4A14	KLF5	FBXO36	ROBO3	POLR2H	NA	NA	NA	NA
1767	MS4A3	KLHDC3	FBXO41	RP11-529I10.4	POM121L4P	NA	NA	NA	NA
1768	MS4A4A	KLHDC4	FBXO47	RPAP2	POTEE	NA	NA	NA	NA
1769	MS4A6A	KLHDC8B	FBXO6	RPL22	POU4F1	NA	NA	NA	NA
1770	MS4A7	KLRAQ1	FBXW4	RPN1	PPAN-P2RY11	NA	NA	NA	NA
1771	MSH5	KRT18P28	FCER1G	RPN2	PPAPDC1B	NA	NA	NA	NA
1772	MSL2	KRT34	FCGR1A	RPP21	PPAPDC3	NA	NA	NA	NA
1773	MSLNL	KRT7	FCGR1C	RPP40	PPDPF	NA	NA	NA	NA
1774	MSMB	KRT81	FCGR2C	RPS10P3	PPFIA3	NA	NA	NA	NA
1775	MSX2P1	KRT8P9	FCHO1	RPS23	PPIL6	NA	NA	NA	NA
1776	MT1H	KRTCAP2	FCN1	RPS6KA4	PPP1R3D	NA	NA	NA	NA
1777	MTERFD3	LAPTM4A	FCRL1	RPS6KB1	PPP1R3F	NA	NA	NA	NA
1778	MTL5	LAPTM5	FCRL6	RRAGA	PPP3R2	NA	NA	NA	NA
1779	MTMR1	LARS	FDX1	RRP1	PPP6C	NA	NA	NA	NA
1780	MTMR3	LASS5	FDXACB1	RRP15	PRAF2	NA	NA	NA	NA
1781	MTMR8	LATS2	FEM1B	RRP1B	PRAMEF19	NA	NA	NA	NA
1782	MTUS1	LEMD2	FER1L6	RRS1	PRB4	NA	NA	NA	NA
1783	MTUS2	LEPRE1	FERD3L	RSBN1L	PRKCQ	NA	NA	NA	NA
1784	MUC12	LEPREL2	FEZF2	RUSC1	PRKG2	NA	NA	NA	NA
1785	MUC3A	LETM2	FGD3	S1PR3	PRODH	NA	NA	NA	NA
1786	MUC3B	LGALS1	FGD6	SAC3D1	PROSAPIP1	NA	NA	NA	NA
1787	MUC4	LGALS3	FIGF	SAFB	PRR4	NA	NA	NA	NA
1788	MUC6	LGALS3BP	FIS	SAMM50	PRRG2	NA	NA	NA	NA
1789	MUPCDH	LGTN	FIS1	SAP30BP	PRUNE	NA	NA	NA	NA
1790	MXRA8	LHFPL2	FKBP1B	SAPS1	PSENEN	NA	NA	NA	NA
1791	MYBPC1	LHPP	FKBP8	SATB2	PSG11	NA	NA	NA	NA
1792	MYCL1	LIME1	FKBPL	SBNO1	PSKH1	NA	NA	NA	NA
1793	MYCN	LIMS3	FKSG2	SBSN	PSKH2	NA	NA	NA	NA
1794	MYCT1	LIPA	FKSG44	SC65	PSMA8	NA	NA	NA	NA
1795	MYF5	LITAF	FLG	SCAP	PSTPIP1	NA	NA	NA	NA
1796	MYF6	LIX1L	FLJ10357	SCARNA10	PTCD3	NA	NA	NA	NA
1797	MYH1	LLGL1	FLJ10996	SCGB3A2	PTCH1	NA	NA	NA	NA
1798	MYH11	LMAN1	FLJ11292	SCLY	PTGIR	NA	NA	NA	NA
1799	MYH14	LMOD3	FLJ11795	SCO1	PTH2	NA	NA	NA	NA
1800	MYL1	LONP1	FLJ12078	SDAD1	PTK9	NA	NA	NA	NA
1801	MYL2	LONRF1	FLJ12331	SDCCAG1	PTPN20A	NA	NA	NA	NA
1802	MYL4	LPCAT1	FLJ12355	SDCCAG8	PXK	NA	NA	NA	NA
1803	MYL9	LRAP	FLJ12684	SDF2L1	QRSL1	NA	NA	NA	NA
1804	MYO5B	LRP1	FLJ12688	SDHAF2	R3HDML	NA	NA	NA	NA
1805	MYPN	LRP10	FLJ13614	SDSL	RAB11FIP4	NA	NA	NA	NA
1806	MYRIP	LRRC28	FLJ14082	SEC11C	RAB19	NA	NA	NA	NA
1807	MYT1L	LRRC41	FLJ14186	SEC22A	RAB20	NA	NA	NA	NA
1808	NACAD	LRRC49	FLJ14712	SEC22B	RAB2A	NA	NA	NA	NA
1809	NACC1	LRRC56	FLJ16369	SEC23IP	RAB30	NA	NA	NA	NA
1810	NAIP	LRRFIP1	FLJ16686	SEC61A1	RAB33A	NA	NA	NA	NA
1811	NANOG	LSM14A	FLJ16793	SEC61B	RAB40A	NA	NA	NA	NA
1812	NANOS1	LSM8	FLJ20209	SECISBP2	RAB41	NA	NA	NA	NA
1813	NAP1L2	LSMD1	FLJ20254	SEL1L3	RAB42	NA	NA	NA	NA
1814	NAP1L6	LST-3TM12	FLJ20297	SELI	RAG1	NA	NA	NA	NA
1815	NAPEPLD	LTA4H	FLJ20712	SEPHS2	RAMP1	NA	NA	NA	NA
1816	NAPSB	LTB4R	FLJ20850	SEPX1	RAP1BL	NA	NA	NA	NA
1817	NBPF1	LTBR	FLJ20972	SERBP1	RARRES2	NA	NA	NA	NA
1818	NBPF10	LY6E	FLJ22536	SERP1	RASA4P	NA	NA	NA	NA
1819	NBPF15	LYL1	FLJ22639	SET	RASD2	NA	NA	NA	NA
1820	NBPF7	LYRM1	FLJ22662	SETD8	RASGEF1A	NA	NA	NA	NA
1821	NBPF9	LYRM5	FLJ23754	SETMAR	RASIP1	NA	NA	NA	NA
1822	NBR1	LZTFL1	FLJ23865	SF3B2	RASL11A	NA	NA	NA	NA
1823	NCAM1	LZTR1	FLJ25363	SF3B4	RASL11B	NA	NA	NA	NA
1824	NCCRP1	LZTS2	FLJ25404	SFRS10	RAX	NA	NA	NA	NA
1825	NCF4	M6PRBP1	FLJ25758	SFRS2	RBED1	NA	NA	NA	NA
1826	NCKAP5	MAML2	FLJ26056	SFRS2B	RBM20	NA	NA	NA	NA
1827	NCRNA00161	MAN1A1	FLJ27354	SFRS9	RBM8A	NA	NA	NA	NA
1828	NCRNA00173	MAN1B1	FLJ30058	SFXN1	RBMY2FP	NA	NA	NA	NA
1829	NDRG2	MANBA	FLJ30430	SGSH	RCAN2	NA	NA	NA	NA
1830	NEK10	MAP1S	FLJ30719	SH2D4A	RCP9	NA	NA	NA	NA
1831	NEK3	MAP3K1	FLJ31222	SH3BGRL2	RDH5	NA	NA	NA	NA
1832	NETO1	MAP3K11	FLJ31813	SIK3	REEP3	NA	NA	NA	NA
1833	NEUROD2	MAP3K12	FLJ32154	SLC11A2	RELL2	NA	NA	NA	NA
1834	NFASC	MAP3K6	FLJ32214	SLC12A9	REN	NA	NA	NA	NA
1835	NFAT5	MAP3K8	FLJ32252	SLC16A10	REPS1	NA	NA	NA	NA
1836	NFATC1	MAP7D3	FLJ32255	SLC16A2	REST	NA	NA	NA	NA
1837	NFATC2	MAPK12	FLJ32575	SLC16A9	RETN	NA	NA	NA	NA
1838	NFATC3	MAPRE2	FLJ32658	SLC19A1	REXO1L2P	NA	NA	NA	NA
1839	NFIC	2017-03-06	FLJ32790	SLC1A3	RGP1	NA	NA	NA	NA
1840	NFYA	2017-03-07	FLJ32955	SLC20A2	RGPD2	NA	NA	NA	NA
1841	NHLH2	MARS	FLJ33387	SLC25A11	RGS1	NA	NA	NA	NA
1842	NHS	MAST3	FLJ33534	SLC25A13	RGS22	NA	NA	NA	NA
1843	NHSL2	MBD4	FLJ33544	SLC25A17	RHO	NA	NA	NA	NA
1844	NIPAL2	MBD6	FLJ33706	SLC25A19	RILPL2	NA	NA	NA	NA
1845	NKAPL	MCCC1	FLJ33996	SLC25A22	RIMBP3B	NA	NA	NA	NA
1846	NKPD1	MCCC2	FLJ34047	SLC25A39	RIMBP3C	NA	NA	NA	NA
1847	NKX1-1	MCEE	FLJ35024	SLC25A5	RLN3	NA	NA	NA	NA
1848	NLE1	MCM3AP	FLJ35429	SLC26A2	RMND5A	NA	NA	NA	NA
1849	NLGN4X	MCPH1	FLJ35816	SLC2A6	RMND5B	NA	NA	NA	NA
1850	NLRP12	MDH1	FLJ35934	SLC30A7	RMRP	NA	NA	NA	NA
1851	NLRP7	MDH2	FLJ36031	SLC31A1	RNASE10	NA	NA	NA	NA
1852	NMNAT3	MED12	FLJ36166	SLC35A4	RNASE8	NA	NA	NA	NA
1853	NNAT	MED13L	FLJ36492	SLC35B4	RNASE9	NA	NA	NA	NA
1854	NOBOX	MEF2C	FLJ36644	SLC35E3	RND1	NA	NA	NA	NA
1855	NOL4	MEF2D	FLJ37228	SLC38A6	RNF138P1	NA	NA	NA	NA
1856	NOS2A	METAP1	FLJ37396	SLC38A9	RNF144A	NA	NA	NA	NA
1857	NOTCH2NL	METT5D1	FLJ37543	SLC39A11	RNF148	NA	NA	NA	NA
1858	NOTUM	MEX3C	FLJ37673	SLC39A14	RNF150	NA	NA	NA	NA
1859	NOVA1	MFSD10	FLJ39639	SLC45A3	RNF168	NA	NA	NA	NA
1860	NPAS3	MFSD11	FLJ39660	SLC48A1	RNF19B	NA	NA	NA	NA
1861	NPFFR2	MGC16169	FLJ40125	SLC5A6	RNF217	NA	NA	NA	NA
1862	NPL	MGC16384	FLJ40194	SLC6A6	RNU105C	NA	NA	NA	NA
1863	NPR2	MGC27382	FLJ41047	SLIT2	RNU12	NA	NA	NA	NA
1864	NPSR1	MGC52000	FLJ41200	SLMO2	RNY4	NA	NA	NA	NA
1865	NPTX1	MGC71993	FLJ41327	SMARCAD1	ROM1	NA	NA	NA	NA
1866	NPY5R	MGC72104	FLJ41481	SMARCAL1	RP2	NA	NA	NA	NA
1867	NR1I2	MGST2	FLJ41562	SMARCC1	RPESP	NA	NA	NA	NA
1868	NR2E1	MIB1	FLJ41603	SMARCD2	RPH3A	NA	NA	NA	NA
1869	NR2E3	MICAL1	FLJ41649	SMC6	RPIA	NA	NA	NA	NA
1870	NR4A1	MICB	FLJ41766	SMCHD1	RPL13AP3	NA	NA	NA	NA
1871	NR4A3	MIF	FLJ42133	SMCR7L	RPL18	NA	NA	NA	NA
1872	NR5A2	MIF4GD	FLJ42418	SMEK1	RPL19	NA	NA	NA	NA
1873	NR6A1	MIOS	FLJ42562	SMG5	RPL23A	NA	NA	NA	NA
1874	NRAP	MIR1275	FLJ42875	SMPD4	RPL26	NA	NA	NA	NA
1875	NRARP	MIR155HG	FLJ42957	SNAP29	RPL31	NA	NA	NA	NA
1876	NRF1	MIR185	FLJ43390	SNAPC5	RPL35A	NA	NA	NA	NA
1877	NRG1	MIR221	FLJ43806	SNHG4	RPL39	NA	NA	NA	NA
1878	NRXN1	MIR302C	FLJ43987	SNORA16A	RPL3L	NA	NA	NA	NA
1879	NRXN2	MIR30C2	FLJ44048	SNORA24	RPL5	NA	NA	NA	NA
1880	NRXN3	MIR490	FLJ44076	SNORA3	RPP14	NA	NA	NA	NA
1881	NSL1	MIR503	FLJ44112	SNORA33	RPRD2	NA	NA	NA	NA
1882	NSUN5B	MIR574	FLJ44216	SNORA45	RPS11	NA	NA	NA	NA
1883	NSUN7	MIR599	FLJ44450	SNORA56	RPS18	NA	NA	NA	NA
1884	NT5C1B	MIR614	FLJ44606	SNORA6	RPS26P10	NA	NA	NA	NA
1885	NT5DC4	MIR628	FLJ44674	SNORA61	RPS3	NA	NA	NA	NA
1886	NTN1	MIR92A2	FLJ44881	SNORA67	RSAD2	NA	NA	NA	NA
1887	NTN3	MIRH1	FLJ45337	SNORA73A	RTF1	NA	NA	NA	NA
1888	NTN5	MKLN1	FLJ45455	SNORA73B	RTN4R	NA	NA	NA	NA
1889	NTRK1	MKRN1	FLJ45832	SNORD12	RTP2	NA	NA	NA	NA
1890	NTRK2	MKX	FLJ45872	SNORD16	S100A7	NA	NA	NA	NA
1891	NTRK3	MMACHC	FLJ46010	SNORD17	S100A8	NA	NA	NA	NA
1892	NTS	MMADHC	FLJ46257	SNORD1A	S1PR1	NA	NA	NA	NA
1893	NTSR2	MMP11	FLJ46347	SNORD31	S1PR4	NA	NA	NA	NA
1894	NUDT10	MMP14	FLJ46380	SNORD4A	S1PR5	NA	NA	NA	NA
1895	NUDT11	MNT	FLJ46446	SNORD52	SACM1L	NA	NA	NA	NA
1896	NUDT4	MOAP1	FLJ46552	SNORD57	SAMD9L	NA	NA	NA	NA
1897	NUDT4P1	MON2	FLJ46838	SNORD83B	SAR1P3	NA	NA	NA	NA
1898	NUP210L	MORF4L2	FLJ90086	SNORD87	SATL1	NA	NA	NA	NA
1899	NUP50	MORG1	FLJ90650	SNORD89	SCAMP2	NA	NA	NA	NA
1900	NXF2	MOSC1	FLJ90680	SNORD91A	SCARNA18	NA	NA	NA	NA
1901	NXF2B	MPHOSPH6	FLJ90757	SNORD96A	SCARNA21	NA	NA	NA	NA
1902	NXF4	MPP5	FLT1	SNRNP25	SCARNA27	NA	NA	NA	NA
1903	NXNL2	MPV17	FLVCR1	SNRNP40	SCARNA9L	NA	NA	NA	NA
1904	NXPH4	MR1	FMNL1	SNRPD1	SCG2	NA	NA	NA	NA
1905	OAS1	MRLC2	FMO5	SNRPD3	SCGB1C1	NA	NA	NA	NA
1906	OAS2	MRPL16	FNDC5	SNX19	SCGB2A1	NA	NA	NA	NA
1907	OCLN	MRPL28	FNDC7	SNX29	SCRG1	NA	NA	NA	NA
1908	ODF2L	MRPL38	FOXC2	SOCS6	SCT	NA	NA	NA	NA
1909	ODF3B	MRPS15	FOXD4L4	SOD1	SCXB	NA	NA	NA	NA
1910	OGN	MRPS2	FOXG1	SORCS2	SDCCAG3L	NA	NA	NA	NA
1911	OLA1	MRPS25	FOXH1	SPATS2L	SEL1L	NA	NA	NA	NA
1912	OLFM1	MRPS31	FOXJ3	SPCS1	SENP8	NA	NA	NA	NA
1913	OLFM4	MRPS5	FOXS1	SPIN1	2017-09-13	NA	NA	NA	NA
1914	ONECUT1	MSL1	FPR1	SPNS1	2017-09-08	NA	NA	NA	NA
1915	ONECUT2	MSLN	FREM1	SPR	SERPINA10	NA	NA	NA	NA
1916	OPCML	MSMP	FRG2C	SPRYD3	SERPINA3	NA	NA	NA	NA
1917	OPN1MW	MSN	FRMPD3	SPRYD4	SERPINB13	NA	NA	NA	NA
1918	OPN4	MSRB2	FRMPD4	SR140	SERPINF1	NA	NA	NA	NA
1919	OPN5	MT1F	FSBP	SRD5A3	SESN3	NA	NA	NA	NA
1920	OPRL1	MT1L	FSCN3	SRM	SETBP1	NA	NA	NA	NA
1921	OPRM1	MT1M	FSD1CL	SRP19	SETD2	NA	NA	NA	NA
1922	OR10H4	MTF1	FSIP1	SRRM1	SETX	NA	NA	NA	NA
1923	OR10H5	MTHFR	FSIP2	SS18L2	SFRS12IP1	NA	NA	NA	NA
1924	OR10J1	MTIF3	FSTL5	SSBP2	SFTPD	NA	NA	NA	NA
1925	OR10W1	MTMR6	FTHL19	SSNA1	SGIP1	NA	NA	NA	NA
1926	OR11A1	MTX3	FTMT	SSR1	SGMS1	NA	NA	NA	NA
1927	OR11H1	MVD	FUNDC1	SSR4	SGPP1	NA	NA	NA	NA
1928	OR11H12	MVK	FUT3	SSSCA1	SH2D2A	NA	NA	NA	NA
1929	OR12D3	MYEF2	FUZ	SSU72	SHARPIN	NA	NA	NA	NA
1930	OR13C9	MYL12A	FZD9	ST3GAL2	SHBG	NA	NA	NA	NA
1931	OR1D4	MYL6B	GAB4	STAC	SIKE	NA	NA	NA	NA
1932	OR1E2	MYO10	GABRA3	STARD3NL	SIPA1L3	NA	NA	NA	NA
1933	OR1J1	MYO1D	GABRA4	STIP1	SIRT7	NA	NA	NA	NA
1934	OR1L4	MYO1E	GABRD	STOML1	SLC17A2	NA	NA	NA	NA
1935	OR1S1	MYO5C	GABRQ	STRAP	SLC1A6	NA	NA	NA	NA
1936	OR1S2	MYO6	GABRR2	STRN3	SLC22A15	NA	NA	NA	NA
1937	OR2A20P	MYO9A	GABRR3	SUB1	SLC24A2	NA	NA	NA	NA
1938	OR2A42	MYST1	GADD45GIP1	SUCLG1	SLC25A30	NA	NA	NA	NA
1939	OR2A7	NAGLU	GADL1	SUMF1	SLC25A32	NA	NA	NA	NA
1940	OR2B3P	NAGS	GAGE12B	SURF2	SLC27A4	NA	NA	NA	NA
1941	OR2L13	NAP1L5	GAGE12D	SURF6	SLC35D3	NA	NA	NA	NA
1942	OR2L1P	NARF	GAGE12E	SUZ12	SLC38A11	NA	NA	NA	NA
1943	OR2M1P	NARFL	GAGE12F	TACC1	SLC38A3	NA	NA	NA	NA
1944	OR2M3	NARS2	GAGE12G	TACO1	SLC38A5	NA	NA	NA	NA
1945	OR2T12	NAT14	GAGE8	TAF12	SLC38A8	NA	NA	NA	NA
1946	OR2T35	NAT6	GAL3ST4	TAF2	SLC4A1AP	NA	NA	NA	NA
1947	OR4B1	NBEAL2	GALNS	TAF4	SLC5A7	NA	NA	NA	NA
1948	OR4C12	NCK1	GALNT11	TAF5	SLC6A8	NA	NA	NA	NA
1949	OR4C15	NCOA6	GALNT17	TARS2	SLC7A13	NA	NA	NA	NA
1950	OR4C3	NCOA7	GALNT2	TASP1	SLC8A1	NA	NA	NA	NA
1951	OR4C46	NCSTN	GALNT3	TATDN2	SLC9A5	NA	NA	NA	NA
1952	OR4D10	NDFIP2	GALNT5	TCEA3	SMCR8	NA	NA	NA	NA
1953	OR4D2	NDOR1	GALNT6	TCFL5	SMN2	NA	NA	NA	NA
1954	OR4F21	NDUFA7	GALNT8	TCHP	SNAG1	NA	NA	NA	NA
1955	OR4F4	NDUFAF1	GALNTL2	TCTA	SNAR-I	NA	NA	NA	NA
1956	OR4F5	NDUFB5	GANC	TEX10	SNHG10	NA	NA	NA	NA
1957	OR4K15	NDUFS7	GAP43	TEX2	SNORA1	NA	NA	NA	NA
1958	OR4K17	NEB	GAPVD1	TEX261	SNORA11C	NA	NA	NA	NA
1959	OR4K2	NECAP2	GAS5	TFAM	SNORA13	NA	NA	NA	NA
1960	OR4L1	NELF	GAS8	TFAP4	SNORA14A	NA	NA	NA	NA
1961	OR4M1	NEO1	GATAD1	TFCP2	SNORA15	NA	NA	NA	NA
1962	OR4M2	NEURL1B	GATM	TFRC	SNORA21	NA	NA	NA	NA
1963	OR4Q3	NFE2L1	GBAP	TGFBRAP1	SNORA26	NA	NA	NA	NA
1964	OR51B5	NFE2L2	GBP3	TGIF2	SNORA27	NA	NA	NA	NA
1965	OR51F1	NFKB1	GBP5	THAP11	SNORA34	NA	NA	NA	NA
1966	OR51F2	NFKBIA	GBP7	THOC1	SNORA39	NA	NA	NA	NA
1967	OR52A5	NFU1	GBX1	THOC7	SNORA48	NA	NA	NA	NA
1968	OR5AR1	NGLY1	GBX2	THOP1	SNORA52	NA	NA	NA	NA
1969	OR5D16	NIP30	GCKR	THRAP3	SNORA64	NA	NA	NA	NA
1970	OR5D18	NIPA1	GCM2	THUMPD2	SNORA74B	NA	NA	NA	NA
1971	OR5F1	NISCH	GDAP2	THUMPD3	SNORA77	NA	NA	NA	NA
1972	OR5K3	NIT1	GDF10	TIGD2	SNORD100	NA	NA	NA	NA
1973	OR5K4	NKX3-1	GDF11	TIGD5	SNORD101	NA	NA	NA	NA
1974	OR5L1	NLK	GDPD4	TIMM10	SNORD105	NA	NA	NA	NA
1975	OR5L2	NLN	GFAP	TIMM8A	SNORD113-4	NA	NA	NA	NA
1976	OR5M10	NME3	GGA2	TIMM8B	SNORD114-11	NA	NA	NA	NA
1977	OR5M8	NOB1	GGT3P	TIMP1	SNORD114-17	NA	NA	NA	NA
1978	OR5P2	NOG	GGT5	TIMP4	SNORD114-19	NA	NA	NA	NA
1979	OR5P3	NOXA1	GGTLC2	TINAGL1	SNORD114-29	NA	NA	NA	NA
1980	OR6S1	N-PAC	GIMAP8	TKT	SNORD116-4	NA	NA	NA	NA
1981	OR6X1	NPC2	GIN1	TLCD1	SNORD124	NA	NA	NA	NA
1982	OR7E24	NPEPL1	GIT1	TM2D2	SNORD12B	NA	NA	NA	NA
1983	OR7E91P	NPHP3	GJA4	TM9SF4	SNORD15B	NA	NA	NA	NA
1984	OR8H1	NR1H2	GJA9	TMED1	SNORD18A	NA	NA	NA	NA
1985	OR8H2	NR2F6	GJB7	TMED10P	SNORD19B	NA	NA	NA	NA
1986	OR8J1	NRBP2	GJC3	TMED2	SNORD22	NA	NA	NA	NA
1987	OR8K5	NRD1	GJD2	TMEM109	SNORD25	NA	NA	NA	NA
1988	OR8U9	NRM	GJD4	TMEM11	SNORD32A	NA	NA	NA	NA
1989	OR9G1	NSDHL	GK5	TMEM111	SNORD34	NA	NA	NA	NA
1990	OSR2	NSMCE1	GKN2	TMEM116	SNORD37	NA	NA	NA	NA
1991	OTOA	NSUN6	GLB1L	TMEM117	SNORD38A	NA	NA	NA	NA
1992	OTOF	NT5C	GLOD5	TMEM126A	SNORD38B	NA	NA	NA	NA
1993	OTOR	NT5C2	GLP1R	TMEM138	SNORD43	NA	NA	NA	NA
1994	OTP	NT5E	GLP2R	TMEM145	SNORD46	NA	NA	NA	NA
1995	OTUB2	NTHL1	GLT6D1	TMEM147	SNORD50B	NA	NA	NA	NA
1996	OTUD4	NUBPL	GLYATL1	TMEM149	SNORD55	NA	NA	NA	NA
1997	OTUD7A	NUCB1	GLYCTK	TMEM165	SNORD58C	NA	NA	NA	NA
[truncated: 6,541 more rows]

## Sheet: Ranking of 100 outlier genes
100 Greatest Outlier Genes
rank	gene	cluster
1	TXNIP	8
2	C13ORF15	8
3	C10ORF10	8
4	RASD1	8
5	KIF20A	8
6	HS.443185	3
7	HSPA1A	7
8	G0S2	8
9	MIR1974	9
10	HS.514454	3
11	VRK1	6
12	DDIT4	8
13	HS.538525	3
14	SHISA2	6
15	EPAS1	7
16	ASNS	7
17	PHGDH	7
18	TOP2A	8
19	FLJ25363	3
20	TNFRSF21	9
21	FAM113B	6
22	UXS1	3
23	MSH6	6
24	HS.538746	6
25	KLF9	9
26	TPM2	9
27	RN5S9	6
28	AFAP1L2	7
29	UBE2K	3
30	CDCA4	6
31	HIST1H2BJ	6
32	HS.211930	3
33	BIRC3	9
34	HN1	7
35	HMGCS1	8
36	CHEK1	6
37	D2HGDH	9
38	SLC20A1	6
39	RN7SK	6
40	TYMS	6
41	ID3	7
42	RBM14	7
43	KPNA2	6
44	HSD17B2	9
45	C5ORF28	9
46	IL8	8
47	MCM6	8
48	KDM4D	3
49	PRSS23	6
50	MDC1	9
51	HS.571426	3
52	KIAA1524	6
53	IL6	9
54	OAZ2	6
55	C6ORF105	6
56	KIAA1671	9
57	HS.571096	3
58	OSCAR	9
59	IL1B	8
60	TMEM200A	6
61	MIR1289-1	3
62	BCAP31	3
63	ASAP1	9
64	HS.581622	3
65	ENC1	4
66	MAP3K5	9
67	STIL	6
68	HS.569298	5
69	SEC14L1	9
70	TFPI	9
71	HS.561415	3
72	SCARNA9	2
73	KDELC2	6
74	TNFAIP8L1	6
75	DPYSL3	6
76	HS.98462	3
77	HSPA5	4
78	PURA	4
79	HOXB4	3
80	EHBP1L1	2
81	EMP2	3
82	HS.213061	6
83	TMEM44	9
84	HS.581769	5
85	RCCD1	3
86	ZIC1	3
87	ASS1	7
88	THBS1	9
89	AOX1	6
90	HS.161803	3
91	KLHL2	3
92	ERCC2	2
93	HS.438937	3
94	MMADHC	2
95	CITED4	9
96	HS.576374	5
97	RAD54L2	2
98	SLFN11	6
99	GALNT2	3
100	DEK	9
